# Supplementary material for: Bridging cultures: the role of school’s cultural diversity climate and cultural sensitivity in immigrant parents’ school involvement
Source: Front Psychol. 2025 Mar 27;16:1561863. doi: 10.3389/fpsyg.2025.1561863 (PMC11984563; doi:10.3389/fpsyg.2025.1561863)
Supplement: Supplementary file 1 [file Data_Sheet_1.xlsx]

## Sheet: data_main2
id	Sexo	Curso	Edad	Nac	Estancia	DC_2	NEduc	Relac_2	Escuela	Dependencia	Tiempo_apod	DC_1	Tniño_Chile	Tniño_Esc	IEH1	IEH2	IEH3	IEH4	IEF1	IEF2	IEF3	IEF4	IEF5	IEF6	IEF7	AE1	AE2	AE3	AE4	SI1	SI2	SI3	SI4	SI5	SI6	SI7	SI8	SI9	SI10	SI11	SI12	SI13	SI14	SI15	SI16	SI17	SI18	SI19	SI20
940	1	2	35	1	1	1	2	2	Alberto Blest Gana	1	1	1	1	1	5	3	3	5	1	3	1	1	1	1	1	2	3	2	2	3	2	5	2	3	5	4	5	1	5	4	2	4	5	2	5	5	3	5	4
136	1	4	47	1	6	1	4	2	Aleimar Lebrero	1	5	1	5	5	4	4	4	5	5	5	5	3	5	5	4	1	1	1	1	5	3	5	1	3	3	5	5	1	4	5	1	5	4	1	5	5	1	5	5
680	1	2	24	1	2	1	2	2	Atenea	1	2	1	2	2	5	5	5	5	5	5	5	3	3	3	3	1	1	1	1	3	3	4	3	4	4	3	4	2	3	5	1	4	3	1	4	5	2	3	4
897	0	2	38	1	2	2	4	1	Benjamin Claro Vicuña	1	2	2	2	2	5	5	5	5	5	5	5	4	4	4	3	1	1	1	1	4	2	4	2	2	4	4	5	2	5	4	2	4	4	2	4	4	2	4	2
900	1	1	39	1	5	3	4	2	Benjamin Claro Vicuña	1	1	3	1	1	4	4	4	4	5	5	5	4	4	4	3	2	3	2	1	4	1	4	2	4	5	3	4	1	3	4	1	5	5	1	5	4	2	4	2
902	0	2	34	1	5	2	4	1	Benjamin Claro Vicuña	1	2	3	2	2	5	5	5	5	5	5	5	4	4	4	4	1	1	1	1	5	3	4	4	4	4	4	4	1	4	4	2	4	4	4	4	4	1	4	4
910	1	3	61	1	3	3	2	3	Benjamin Claro Vicuña	1	1	4	3	3	3	4	4	3	4	3	4	4	4	4	4	4	5	3	2	4	1	4	3	4	4	4	4	2	3	4	2	3	4	3	4	4	3	5	3
971	1	4	29	1	2	1	2	2	Calicanto	1	1	1	1	1	3	3	1	5	5	5	5	3	3	3	3	1	1	1	1	5	5	5	5	5	5	5	5	2	5	4	1	5	5	1	5	5	2	5	5
886	1	1	42	1	4	1	4	2	Camilo Henríquez	1	4	1	4	2	5	5	5	5	5	5	5	5	4	5	5	1	1	1	1	5	2	5	2	3	5	5	5	1	3	5	1	5	5	1	5	5	2	5	3
898	1	2	31	1	6	1	2	2	Camilo Henríquez	1	3	1	6	4	5	3	3	5	5	5	5	5	5	5	5	1	5	1	1	5	2	5	1	5	5	1	5	5	5	5	1	5	5	1	5	5	2	1	3
899	1	4	59	1	6	1	1	3	Camilo Henríquez	1	1	1	2	2	5	5	5	5	5	5	5	5	5	5	5	3	3	1	3	5	2	3	4	3	3	3	4	3	3	3	1	3	4	1	4	3	3	1	5
901	1	4	34	1	6	1	4	2	Camilo Henríquez	1	6	1	6	6	3	2	1	5	5	5	4	5	5	5	5	1	3	1	1	5	2	5	1	5	5	1	5	1	5	5	1	5	5	1	5	5	4	5	4
904	1	3	32	1	1	1	4	2	Camilo Henríquez	1	1	1	1	1	5	5	5	5	3	4	3	1	1	1	1	3	2	1	1	5	2	3	1	3	5	5	5	1	5	5	1	5	5	2	3	5	4	2	1
916	0	1	33	1	2	2	2	1	Camilo Henríquez	1	2	2	2	2	3	1	1	5	3	5	3	3	2	2	3	2	2	2	2	4	3	4	2	4	4	4	4	2	4	4	2	4	4	2	4	4	4	3	4
423	1	4	29	1	2	1	2	2	Centro Educacional Baldomero Lillo	1	1	1	1	1	5	5	5	5	5	5	5	5	5	5	5	2	4	1	1	4	1	3	1	5	5	5	5	1	3	4	1	5	4	1	4	4	1	5	2
424	1	1	28	1	1	1	2	2	Centro Educacional Baldomero Lillo	1	1	1	1	1	5	5	5	5	5	5	5	5	5	5	5	3	4	2	1	4	1	3	1	5	5	5	5	1	2	3	1	4	4	1	5	4	1	5	2
130	1	1	31	1	1	3	4	2	Centro Educacional Padre Alberto Hurtado	1	1	3	1	1	5	4	5	5	4	5	4	3	3	2	3	3	3	2	3	4	1	4	1	5	4	4	5	1	3	3	1	4	4	1	4	3	2	5	3
138	1	1	41	1	6	1	4	2	Centro Educacional Padre Alberto Hurtado	1	5	1	2	1	5	5	5	5	1	5	3	3	3	2	3	3	3	3	3	3	3	3	3	4	5	5	5	1	4	3	1	5	3	1	5	5	1	3	3
142	1	2	38	1	1	1	3	2	Centro Educacional Padre Alberto Hurtado	1	1	1	1	1	5	5	5	5	3	5	2	3	3	3	3	1	4	1	1	4	1	3	3	3	3	3	3	3	3	3	3	4	4	1	4	3	3	3	3
145	1	1	38	1	2	2	2	2	Centro Educacional Padre Alberto Hurtado	1	1	3	1	2	5	5	5	5	1	4	1	3	3	2	3	1	2	3	1	3	3	3	3	3	3	3	3	3	3	3	3	3	3	1	4	1	1	5	3
363	0	1	30	1	2	1	2	1	Centro Educacional Padre Alberto Hurtado	1	1	1	1	1	5	5	5	5	5	5	5	5	5	5	5	3	4	3	1	3	1	3	1	5	5	3	5	3	4	3	2	5	4	1	5	4	1	5	1
369	1	1	40	1	3	1	2	2	Centro Educacional Padre Alberto Hurtado	1	1	1	1	1	5	5	5	5	5	5	5	5	5	5	5	4	4	4	3	4	1	1	1	5	5	3	4	2	2	3	1	5	5	1	5	4	1	5	2
129	1	1	54	1	6	1	2	3	Centro Educacional Padre Alberto Hurtado	1	4	1	4	1	5	5	5	5	5	5	5	3	3	4	3	3	1	3	1	4	1	4	1	5	5	5	5	3	3	3	1	4	3	1	4	3	1	5	3
133	1	3	43	1	5	3	5	2	Centro Educacional Padre Alberto Hurtado	1	2	1	3	3	5	5	5	5	5	5	4	3	3	4	3	1	1	1	3	3	3	3	1	4	4	4	4	1	3	3	1	4	3	1	5	5	3	3	3
260	1	1	34	1	8	1	2	2	Colegio Alcantara de Peñalolen	2	2	1	3	2	4	4	4	4	5	5	5	3	3	4	3	1	2	1	1	4	3	3	2	4	5	4	5	1	4	4	2	5	5	2	5	4	1	5	1
263	1	1	31	1	4	1	4	2	Colegio Alcantara de Peñalolen	2	1	1	3	1	3	3	3	3	4	4	4	3	3	4	2	2	2	2	2	5	1	5	1	5	5	5	5	1	5	5	1	5	5	1	5	5	1	4	1
429	1	1	35	1	7	3	3	2	Colegio Alcantara de Peñalolen	2	2	2	2	2	5	4	4	4	5	5	5	1	1	1	1	1	1	2	1	5	2	4	1	5	5	4	5	1	4	5	1	5	5	1	5	5	1	5	1
134	1	1	34	1	8	1	4	2	Colegio Alcantara de Peñalolen	2	2	1	2	2	5	5	5	5	5	5	5	3	3	3	2	2	2	2	1	4	2	3	2	3	4	5	5	1	3	5	2	5	4	2	5	4	3	3	3
148	0	1	32	1	3	1	4	1	Colegio Alcantara de Peñalolen	2	0	1	1	0	3	3	3	3	4	4	4	3	3	3	3	2	2	2	2	4	2	4	2	4	4	4	5	2	4	4	2	4	4	2	4	4	2	4	1
233	1	4	38	1	5	1	4	2	Colegio Alcantara de Peñalolen	2	4	1	4	4	5	5	5	5	5	4	5	2	3	4	3	2	2	2	2	4	2	4	2	4	5	5	5	1	4	4	1	5	5	1	5	4	2	4	1
775	0	4	40	1	5	2	3	1	Colegio Alcantara de Peñalolen	2	4	5	4	4	5	5	5	5	5	5	5	4	4	4	4	2	2	3	4	5	2	3	4	4	4	4	5	4	4	4	2	5	5	2	4	5	2	5	2
79	1	3	31	1	4	1	3	2	Colegio Arnaldo Falabella	1	1	1	3	1	5	5	5	5	5	5	5	2	4	3	5	2	1	3	1	5	3	3	2	3	4	4	5	1	3	4	1	5	5	1	5	4	1	4	1
209	1	4	34	1	5	1	4	2	Colegio Arnaldo Falabella	1	3	1	4	3	5	5	5	5	5	5	5	5	5	5	5	1	1	1	1	5	3	4	3	5	5	3	5	1	3	5	3	5	5	1	5	5	3	5	5
144	1	1	34	1	4	1	4	2	Colegio Atenas	2	2	1	6	2	5	4	5	5	5	5	5	3	4	5	4	1	1	1	1	5	3	5	1	5	5	5	5	2	5	1	1	5	3	1	5	4	1	4	1
458	1	2	32	1	4	1	3	2	Colegio Bau	2	2	1	4	2	5	5	5	5	4	4	4	4	4	4	4	1	1	1	1	5	1	4	1	4	5	5	5	2	4	4	2	4	4	1	4	4	1	4	3
686	0	2	40	1	7	4	3	1	Colegio Bau	2	6	1	6	5	5	5	5	5	5	5	5	3	3	3	3	1	1	1	1	5	4	3	2	3	3	4	5	1	3	5	1	4	5	1	4	4	1	4	3
847	1	4	36	1	4	1	3	2	Colegio Bau	2	4	1	4	4	5	5	5	5	5	5	5	3	3	3	4	1	1	1	1	5	1	4	1	4	4	4	4	2	4	4	2	4	4	2	4	4	2	4	2
880	1	2	34	1	2	1	3	2	Colegio Bau	2	2	1	2	2	5	5	5	5	5	5	3	5	5	5	5	1	1	1	1	4	1	4	2	4	4	4	4	2	4	4	2	4	4	2	4	4	2	4	2
687	1	1	32	1	2	1	2	2	Colegio Bau	2	2	1	2	2	5	5	5	5	5	5	5	4	4	4	4	1	1	1	1	5	1	4	2	3	3	4	4	1	3	5	1	4	5	2	4	5	1	3	3
111	1	4	36	1	3	1	1	2	Colegio Bilingüe República de Paraguay	1	2	3	2	2	5	5	5	5	3	4	4	2	2	4	3	2	3	1	1	3	3	3	3	3	3	3	3	3	3	3	3	3	3	3	3	3	3	3	3
182	1	4	35	1	9	1	4	2	Colegio Bilingüe República de Paraguay	1	6	1	6	6	5	4	5	5	5	5	3	5	5	5	5	1	1	1	1	4	1	5	1	5	5	3	5	3	5	4	1	5	4	1	5	5	1	5	4
185	1	3	30	1	6	1	4	2	Colegio Bilingüe República de Paraguay	1	5	1	5	5	5	5	5	5	4	5	5	5	5	5	4	1	2	2	2	3	2	3	1	3	3	4	4	2	3	3	2	5	3	2	5	5	2	4	4
191	1	1	28	1	4	1	3	2	Colegio Bilingüe República de Paraguay	1	3	1	3	3	5	5	5	5	5	5	4	4	5	5	5	1	2	1	1	5	3	5	5	4	4	4	5	1	3	5	1	4	5	1	4	5	1	4	4
50	1	1	39	1	12	3	2	2	Colegio Corazón de Jesús	2	8	1	3	1	5	5	5	5	4	5	2	3	3	3	3	1	2	1	1	5	2	4	1	4	5	3	5	1	5	1	1	5	3	2	4	3	1	5	2
495	1	4	33	1	5	1	4	2	Colegio Coronel Eleuterio Ramirez Molina	2	4	1	4	4	5	5	5	5	5	5	5	5	4	5	4	1	3	1	1	5	1	5	1	5	4	5	5	1	4	5	1	5	5	1	5	5	1	5	1
496	1	4	35	1	6	1	4	2	Colegio Coronel Eleuterio Ramirez Molina	2	5	1	5	5	5	5	5	5	5	5	5	3	2	5	3	1	2	1	2	5	1	4	2	4	4	4	5	2	4	4	2	5	4	2	4	4	2	4	1
372	0	2	33	1	7	1	3	1	Colegio educacional Esperanza de Macul	2	2	1	4	2	5	5	5	5	5	5	5	5	5	5	5	1	1	1	1	5	2	5	1	5	5	5	5	1	5	5	1	5	5	1	5	5	1	5	3
104	1	4	34	1	3	2	3	2	Colegio Educacional Provincia de Nuble	1	2	2	3	2	5	4	2	5	5	5	2	3	1	3	2	1	1	1	1	4	1	5	1	5	5	5	5	1	5	1	1	5	3	1	5	4	1	5	3
217	1	4	50	1	6	1	4	2	Colegio España	1	4	1	5	4	5	5	5	5	4	5	4	4	4	4	4	1	1	1	1	4	2	3	2	4	4	3	4	2	4	4	2	5	5	1	5	3	2	4	2
290	1	4	40	1	5	1	4	2	Colegio España	1	4	1	4	4	5	5	5	5	4	5	4	4	3	3	4	1	1	1	1	4	2	4	2	4	4	3	4	2	3	4	2	3	4	2	4	4	2	4	3
408	1	4	45	1	4	1	2	2	Colegio España	1	4	1	4	4	5	5	5	5	5	5	4	4	3	4	4	1	1	2	1	4	2	4	1	5	5	4	5	1	5	5	1	5	5	1	5	5	2	5	3
464	1	2	26	1	4	1	3	2	Colegio España	1	2	1	2	2	5	5	5	5	5	4	5	3	4	3	4	1	1	1	1	3	2	3	4	2	2	3	5	1	3	4	4	2	4	3	5	4	2	4	2
541	0	2	39	1	5	1	5	1	Colegio España	1	2	1	3	2	4	4	4	4	4	4	3	3	3	3	3	1	1	1	1	4	3	3	2	4	3	4	5	1	4	4	2	4	4	2	5	4	2	5	2
543	1	2	36	1	5	1	4	2	Colegio España	1	2	2	2	2	5	5	5	5	5	5	5	5	5	5	5	1	1	1	1	4	2	4	2	4	4	4	5	1	5	4	2	4	4	2	4	4	2	4	2
557	1	4	47	1	6	1	4	2	Colegio España	1	4	1	3	3	4	4	4	5	4	5	4	3	4	4	4	1	1	2	1	4	2	4	2	4	4	4	5	2	4	4	2	4	4	2	5	4	1	4	3
667	1	1	38	1	5	1	4	2	Colegio España	1	1	1	1	1	5	5	5	5	5	5	5	5	5	5	5	1	1	2	1	4	2	4	2	4	4	4	5	1	4	4	2	4	4	2	5	4	2	4	4
873	1	1	24	1	5	1	5	2	Colegio España	1	1	1	1	1	5	5	5	5	5	5	5	4	5	5	5	1	1	1	1	4	2	3	2	4	4	4	4	2	4	4	2	4	4	1	5	4	2	4	4
1007	1	4	42	1	1	1	4	2	Colegio España	1	1	1	1	1	5	5	5	5	4	5	5	3	4	4	5	1	2	1	1	4	2	4	2	4	4	3	4	1	4	4	2	4	4	2	5	4	1	4	2
309	1	4	32	1	3	1	4	2	Colegio Espíritu santo	2	2	1	2	2	5	5	5	5	5	5	5	5	5	5	5	1	1	1	1	4	4	4	4	4	4	4	4	2	4	4	4	4	4	3	4	4	1	4	2
93	1	4	34	1	1	2	2	2	Colegio Francisco Andrés Olea	1	1	2	1	1	5	5	5	5	5	5	5	4	4	4	5	2	3	4	2	4	3	4	2	4	3	4	4	2	3	3	2	4	4	2	4	3	2	4	2
94	0	1	35	1	5	1	3	1	Colegio Francisco Andrés Olea	1	1	1	1	1	4	4	4	4	3	3	3	3	3	3	3	2	2	2	2	4	3	4	2	4	4	4	5	1	4	4	1	5	5	1	5	4	1	5	1
65	1	1	27	1	3	1	1	2	Colegio Guillermo Matta	2	3	1	3	1	5	5	5	5	3	4	4	3	4	4	5	1	1	1	1	4	2	4	1	3	4	4	4	1	3	4	4	4	4	1	5	5	1	4	1
139	1	2	40	1	5	4	4	2	Colegio Hansel y Gretel	2	1	2	1	1	4	4	5	4	4	4	3	3	3	2	2	2	2	3	2	3	3	2	4	2	2	3	4	2	2	4	3	3	4	2	5	4	2	4	2
164	0	1	36	1	4	1	4	1	Colegio Hansel y Gretel	2	2	1	2	2	4	4	4	4	5	4	5	4	5	5	5	2	1	2	2	4	2	3	2	4	4	4	5	2	4	4	2	5	4	2	4	4	2	4	1
166	1	2	32	1	4	4	4	2	Colegio Hansel y Gretel	2	1	2	1	1	4	3	3	4	4	4	4	3	4	4	4	2	2	3	3	3	3	3	2	4	4	3	4	2	3	3	2	4	3	2	4	4	2	4	2
891	1	2	28	1	3	1	4	2	Colegio Hansel y Gretel	2	1	1	1	1	5	5	5	5	5	5	5	4	4	4	5	2	2	2	2	4	2	3	2	3	3	3	4	2	3	2	1	3	3	1	4	2	2	3	1
341	1	4	47	1	4	2	3	2	Colegio Hermanos Matte	2	3	1	3	3	5	5	5	5	3	5	5	4	5	5	5	2	2	1	1	4	3	4	2	4	4	4	4	3	4	4	3	4	4	2	3	4	3	4	3
462	1	2	32	1	3	1	4	2	Colegio Hernan Merino Correa	1	2	1	2	2	5	5	5	5	5	5	5	5	5	5	5	2	4	2	3	4	1	4	1	4	4	3	5	1	2	4	1	5	5	1	5	3	1	5	2
1009	0	1	25	1	10	1	2	1	Colegio Hernan Merino Correa	1	3	1	3	3	5	5	5	5	5	5	5	5	5	5	5	1	2	1	1	4	1	3	1	4	4	3	5	1	3	4	1	5	3	1	5	4	1	4	4
1010	1	1	32	1	2	1	4	2	Colegio Hernan Merino Correa	1	1	1	1	1	5	5	5	5	5	5	5	5	5	5	5	1	4	2	3	4	1	3	1	5	4	3	5	1	3	4	1	5	5	1	5	5	1	5	4
177	1	3	28	1	2	1	3	2	Colegio Juan Bautista Pastene	1	1	2	2	1	4	4	4	4	5	5	5	1	3	4	1	2	3	2	1	4	2	3	2	4	3	5	5	1	3	4	2	4	4	2	4	4	3	3	2
178	1	3	35	1	5	2	4	2	Colegio Juan Bautista Pastene	1	3	1	4	3	5	5	5	5	5	5	5	3	3	5	3	1	1	1	1	4	4	3	2	2	3	3	4	2	3	4	3	3	3	2	4	3	2	3	2
307	1	1	27	1	2	3	2	2	Colegio Juan Bautista Pastene	1	1	1	1	1	5	4	4	4	3	5	5	1	1	4	1	2	2	2	2	5	2	4	2	4	4	4	4	2	4	4	2	4	4	2	4	4	2	4	2
513	1	4	56	1	3	1	1	3	Colegio Juan Bautista Pastene	1	1	1	1	1	4	3	3	3	5	5	5	1	1	1	1	4	4	4	4	5	1	4	1	5	5	5	5	1	4	5	1	5	5	5	5	5	1	5	1
390	1	1	23	1	1	3	3	2	Colegio Juan Moya Morales	1	1	1	1	1	5	5	5	4	4	5	5	4	4	4	5	2	1	2	1	4	2	4	2	4	4	3	4	2	4	4	4	4	3	2	4	4	4	4	2
487	1	3	33	1	9	1	4	2	Colegio Juan Moya Morales	1	3	1	3	3	5	5	5	5	5	5	5	4	4	4	4	1	1	2	1	5	2	4	1	5	5	4	4	1	4	4	1	4	4	1	4	4	1	4	2
488	1	1	30	1	5	1	4	2	Colegio Juan Moya Morales	1	2	2	2	2	4	4	5	5	5	5	5	4	4	4	5	2	3	2	2	5	2	4	1	4	4	4	4	2	4	4	2	4	4	2	4	4	2	4	2
491	0	2	33	1	4	1	4	1	Colegio Juan Moya Morales	1	2	1	2	2	5	5	4	4	4	4	5	4	4	4	4	4	4	4	4	4	2	4	1	4	4	4	4	2	4	4	2	4	4	2	4	4	4	4	2
179	1	3	33	1	2	1	2	2	Colegio Kennedy	2	2	1	2	2	5	5	4	4	5	5	5	4	4	5	4	3	3	4	3	3	3	3	3	3	3	3	3	3	3	3	3	3	3	3	3	3	3	3	4
404	0	1	30	1	3	2	4	1	Colegio Likankura	1	2	2	2	2	5	5	5	5	4	4	4	3	2	4	2	2	3	1	1	5	1	5	2	4	4	4	4	2	4	4	2	4	4	2	4	4	2	4	2
1012	1	3	36	1	8	3	3	2	Colegio Los Bosquinos	1	3	2	3	3	3	2	3	2	3	4	4	3	1	3	3	3	4	4	3	4	4	2	4	4	4	4	4	2	4	4	2	4	4	4	4	4	2	4	4
214	0	4	33	1	4	1	4	1	Colegio Los Olmos	2	3	1	3	3	4	4	4	4	4	3	3	3	4	4	3	2	2	1	1	4	3	4	1	3	5	4	5	1	4	2	3	5	3	1	1	1	3	3	2
279	1	1	28	1	8	3	2	2	Colegio Máster College	2	2	2	2	1	5	5	5	5	5	5	5	5	5	5	5	1	4	1	1	5	1	3	2	5	3	3	5	3	2	3	1	5	2	1	5	2	1	5	1
280	1	2	38	1	10	1	3	2	Colegio Máster College	2	2	1	4	2	5	5	5	5	5	5	5	5	5	5	5	1	3	1	1	5	1	2	1	3	5	3	5	2	1	3	1	5	4	1	5	5	1	5	4
281	1	2	41	1	6	1	4	2	Colegio Máster College	2	2	1	2	2	5	5	5	5	5	5	5	5	5	5	5	1	3	2	1	5	2	2	1	5	4	3	5	1	4	3	1	5	2	1	5	4	1	5	4
283	1	2	31	1	5	1	5	2	Colegio Máster College	2	2	1	2	2	5	5	5	5	5	5	5	5	5	5	5	1	1	1	1	3	1	1	1	4	5	3	5	3	2	3	1	5	3	1	5	1	1	5	3
611	1	2	39	1	2	1	3	2	Colegio Millantu	1	2	1	2	1	5	5	5	5	5	5	5	5	5	5	5	3	4	4	2	4	1	2	4	4	4	4	4	2	4	4	2	4	4	1	4	4	2	4	2
183	1	1	28	1	4	1	2	2	Colegio Miravalle	1	2	1	2	2	5	5	5	5	5	5	5	5	3	5	5	1	1	1	1	5	1	5	2	4	4	5	5	1	5	5	1	5	5	1	5	5	1	5	1
275	1	1	28	1	1	2	3	2	Colegio Miravalle	1	1	1	1	1	5	5	5	5	5	5	5	4	4	5	5	2	2	2	2	5	2	4	2	4	4	4	4	2	4	4	2	4	4	2	4	4	2	4	2
277	0	3	32	1	2	3	2	1	Colegio Miravalle	1	2	3	2	2	5	5	4	5	5	5	5	4	2	4	3	3	3	3	3	5	1	5	1	5	5	5	5	1	5	5	1	5	5	1	5	5	1	5	1
551	1	2	41	1	1	3	4	2	Colegio Miravalle	1	1	1	1	1	4	4	4	4	5	5	5	1	1	3	4	3	3	3	3	5	1	5	1	5	5	5	5	1	5	5	1	5	5	1	5	5	1	5	1
300	1	1	28	1	4	3	2	2	Colegio Monte Verde	2	1	3	3	1	3	3	3	3	3	4	4	2	3	4	1	3	3	3	3	5	1	5	2	4	5	5	5	1	5	5	1	5	5	1	5	5	1	5	1
304	1	1	31	1	7	2	4	2	Colegio Monte Verde	2	2	1	3	2	5	5	5	5	5	5	5	5	3	5	5	1	1	1	1	5	2	5	1	5	5	5	5	1	5	4	1	5	5	1	5	5	1	5	1
305	1	4	36	1	5	1	3	2	Colegio Monte Verde	2	2	1	4	2	5	5	3	4	4	5	5	1	1	4	2	1	4	2	3	5	1	5	1	4	5	5	5	1	4	5	2	5	5	1	5	5	1	4	1
688	1	2	59	1	4	3	1	3	Colegio Monte Verde	2	2	1	2	2	4	4	4	4	5	5	5	1	1	3	1	4	4	4	4	5	1	4	2	4	4	5	5	2	4	4	2	5	4	2	5	4	1	4	1
690	1	1	34	1	1	1	3	2	Colegio Monte Verde	2	1	1	3	1	5	5	5	5	5	5	5	1	1	3	1	1	1	1	1	5	1	5	1	5	5	5	5	1	5	5	1	5	5	2	5	5	1	5	1
481	0	1	36	1	4	1	4	1	Colegio Papelucho	1	1	1	1	1	5	4	4	5	5	5	5	3	4	3	4	1	1	1	1	4	2	3	2	3	3	3	4	2	3	4	4	2	4	2	5	4	2	4	3
240	1	1	33	1	2	3	2	2	Colegio Particular N° 1 Ñuñoa	2	2	5	2	2	4	4	4	4	4	4	4	4	4	4	4	4	4	4	4	4	4	3	1	4	4	4	4	2	4	4	2	4	4	2	4	4	4	4	4
271	1	1	35	1	6	1	4	2	Colegio Particular N° 1 Ñuñoa	2	2	1	2	2	4	5	5	5	4	5	5	4	4	4	4	4	4	4	4	3	2	4	2	4	4	3	4	4	4	4	4	4	4	4	4	5	4	4	4
293	1	1	38	1	3	2	4	3	Colegio Particular N° 1 Ñuñoa	2	1	5	1	1	4	4	4	5	4	4	4	2	2	2	4	2	2	2	3	4	2	3	2	4	4	4	2	4	3	3	2	4	4	1	4	4	4	4	2
349	1	1	40	1	4	2	4	2	Colegio Particular N° 1 Ñuñoa	2	3	5	3	3	4	5	5	5	5	5	5	4	5	4	4	2	2	1	2	2	2	4	2	4	4	4	4	2	4	4	2	4	3	2	4	4	2	4	4
356	1	4	38	1	6	2	4	2	Colegio Particular N° 1 Ñuñoa	2	4	2	4	4	4	5	5	5	5	2	3	3	3	3	1	1	2	1	2	4	3	2	2	2	4	4	4	2	4	2	2	4	4	2	4	4	4	4	2
367	1	4	51	1	5	3	2	3	Colegio Particular N° 1 Ñuñoa	2	1	2	4	4	3	3	3	3	2	2	4	2	3	3	3	3	4	3	4	3	3	2	4	4	4	4	4	2	4	4	2	4	3	2	4	4	3	4	3
400	1	2	38	1	6	1	4	2	Colegio Particular N° 1 Ñuñoa	2	2	1	2	2	5	4	3	5	4	3	5	2	3	4	3	1	1	1	1	4	2	4	4	4	4	3	4	4	3	4	4	4	4	4	4	4	2	4	3
444	0	1	31	1	7	3	4	1	Colegio Particular N° 1 Ñuñoa	2	1	1	1	1	5	5	5	5	4	5	5	4	4	4	4	1	1	1	1	4	1	4	1	4	5	4	4	1	4	4	2	4	4	4	4	4	4	5	3
494	0	3	45	1	2	2	5	1	Colegio Particular N° 1 Ñuñoa	2	1	2	3	3	5	5	5	5	5	5	5	4	5	4	5	1	2	1	1	5	1	5	4	5	4	5	5	1	5	4	1	4	4	1	4	4	2	4	4
503	1	2	34	1	3	2	4	2	Colegio Particular N° 1 Ñuñoa	2	3	1	3	3	4	5	5	5	5	5	5	4	5	3	5	1	1	1	2	4	2	4	4	4	4	4	5	1	5	4	1	4	4	2	4	5	2	4	3
540	1	1	40	1	4	2	3	2	Colegio Particular N° 1 Ñuñoa	2	2	1	2	2	5	5	4	5	5	5	5	4	4	5	5	1	4	3	2	4	2	4	4	4	4	5	4	2	4	4	1	4	4	1	4	5	3	1	2
673	1	3	35	1	6	2	3	2	Colegio Particular N° 1 Ñuñoa	2	4	2	4	4	4	4	4	4	5	5	5	3	3	5	4	4	4	2	2	4	1	2	2	4	4	4	4	4	4	4	2	4	4	2	4	4	1	4	3
935	0	3	32	1	6	2	4	1	Colegio Particular N° 1 Ñuñoa	2	1	1	3	3	5	5	3	5	5	3	3	4	4	4	4	1	2	1	2	4	1	4	2	4	4	4	4	2	4	4	1	5	4	1	4	4	1	5	1
943	1	3	37	1	9	3	4	2	Colegio Particular N° 1 Ñuñoa	2	4	2	4	4	5	5	5	5	5	5	5	3	4	5	5	2	1	1	3	4	1	5	2	4	4	4	4	1	4	4	1	4	4	2	4	4	1	4	1
704	1	4	41	1	5	2	3	2	Colegio Particular N° 2 Ñuñoa	2	4	1	4	4	5	5	5	5	5	4	5	3	4	4	4	2	2	2	1	5	1	4	1	4	4	4	4	2	5	4	2	4	4	1	4	4	1	4	3
706	1	3	27	1	4	2	3	2	Colegio Particular N° 2 Ñuñoa	2	3	2	3	3	5	5	5	5	4	4	5	4	4	4	4	3	2	2	2	4	1	4	4	4	4	4	4	1	4	4	2	4	4	1	4	4	2	4	2
74	1	4	33	1	5	1	1	2	Colegio Pia Marta	1	1	1	4	4	4	4	4	4	4	4	4	4	4	4	4	1	1	2	2	5	4	2	4	2	2	4	4	2	3	4	3	3	5	2	4	4	1	4	1
78	0	4	42	1	5	2	3	1	Colegio Pia Marta	1	1	1	4	1	5	5	5	5	4	5	5	5	5	5	5	1	2	1	1	4	1	3	2	4	4	4	4	1	4	5	4	4	4	1	4	4	1	4	4
483	1	4	41	1	4	1	4	2	Colegio Politécnico Avenida Independencia	1	4	1	4	4	5	5	5	5	5	5	5	5	5	5	5	1	1	1	1	4	2	4	2	4	4	4	5	2	4	4	2	4	4	2	5	4	2	4	2
484	1	4	46	1	4	1	4	2	Colegio Politécnico Avenida Independencia	1	4	1	4	4	5	5	5	5	5	5	5	5	5	4	4	1	1	1	1	1	1	5	1	5	5	5	5	1	4	5	1	5	4	1	5	5	1	4	1
694	1	4	39	1	3	1	4	2	Colegio Politécnico Avenida Independencia	1	3	1	3	3	5	5	5	5	4	5	5	3	4	4	5	1	1	1	1	4	1	4	2	4	4	4	4	2	4	4	2	4	4	2	4	4	2	5	3
695	1	3	53	1	4	2	2	3	Colegio Politécnico Avenida Independencia	1	3	2	3	3	5	5	5	5	5	5	4	4	3	3	3	1	1	2	2	4	3	3	2	4	4	3	5	1	4	4	2	3	4	2	5	4	1	4	4
588	0	4	34	1	7	1	4	1	Colegio Politécnico Santa Ana	1	4	1	5	4	5	5	5	5	5	5	5	4	3	4	3	2	1	1	2	4	1	4	4	4	4	4	4	2	4	5	2	4	4	4	4	4	5	5	4
76	1	1	29	1	4	1	4	2	Colegio Principe de Gales	2	2	1	5	2	5	5	5	5	5	5	5	3	3	1	5	1	1	1	1	3	3	3	3	3	3	3	5	3	3	3	3	4	3	1	5	3	1	5	2
117	0	2	30	1	6	1	4	1	Colegio Principe de Gales	2	3	1	3	2	5	4	5	5	5	5	2	5	5	5	5	1	1	1	1	5	2	5	1	4	5	5	5	1	5	1	1	5	5	1	5	3	1	5	1
451	1	3	34	1	1	1	2	2	Colegio Puelmapu	2	1	1	1	1	4	4	4	4	5	5	5	2	1	3	2	1	3	2	2	5	1	2	2	4	4	4	5	1	3	4	1	4	4	1	5	4	1	4	1
459	1	2	31	1	5	4	2	2	Colegio Puelmapu	2	3	3	3	3	5	5	5	5	5	5	5	3	3	4	2	4	4	4	4	5	1	4	1	4	4	4	4	1	5	4	1	4	5	1	5	5	2	4	1
141	1	2	35	1	3	1	3	2	Colegio República de México	1	2	1	3	2	4	4	5	5	5	5	5	3	3	5	3	1	2	2	1	3	4	5	2	3	4	3	5	1	3	4	3	4	4	1	4	3	3	3	1
215	1	2	35	1	4	1	3	2	Colegio República de México	1	1	1	2	1	5	5	5	5	5	5	4	3	3	3	5	1	1	1	1	5	3	5	1	4	5	5	5	1	5	1	1	5	4	1	5	3	1	5	2
638	0	1	36	1	2	1	4	1	Colegio República de México	1	1	1	1	1	4	4	5	5	4	4	5	5	3	3	4	2	2	1	1	5	1	4	1	4	4	5	5	1	5	5	1	5	5	1	5	5	1	4	1
870	1	2	28	1	4	1	3	2	Colegio República de México	1	1	1	1	1	5	5	5	5	4	4	4	4	5	5	4	1	1	2	1	4	2	4	2	4	4	4	4	2	4	4	2	4	4	2	4	5	2	5	2
875	0	3	56	1	4	1	3	3	Colegio República de México	1	2	1	2	2	4	4	4	4	4	4	4	4	4	4	4	1	1	1	1	5	1	5	1	5	5	5	5	5	5	4	1	4	4	1	4	5	1	5	1
299	1	1	31	1	5	1	4	2	Colegio San Alberto Hurtado	2	3	1	3	3	5	5	5	5	5	5	5	5	5	5	5	1	1	1	1	3	3	4	4	4	4	3	4	1	4	4	3	4	4	4	4	3	1	4	4
303	0	1	33	1	5	1	3	1	Colegio San Alberto Hurtado	2	3	1	3	3	5	5	5	5	5	5	5	5	5	5	5	1	1	1	1	4	3	4	1	4	4	4	4	1	4	4	2	4	4	1	4	4	3	4	3
81	1	4	39	1	3	1	4	2	Colegio San Sebastián	2	3	1	3	3	5	5	5	5	5	5	5	5	5	5	5	1	1	2	2	5	1	5	1	4	5	5	5	1	5	1	1	5	3	1	5	5	1	5	3
158	1	1	23	1	4	5	2	2	Colegio San Sebastián	2	1	3	2	1	3	1	2	3	4	5	1	3	4	2	1	2	2	2	1	4	1	5	4	4	5	3	5	1	5	3	1	4	5	1	5	3	1	5	4
167	1	4	40	1	6	1	5	2	Colegio San Sebastián	2	4	1	6	4	5	5	5	5	5	5	5	5	5	5	5	1	1	1	1	5	1	5	1	5	5	3	5	1	5	5	1	5	5	1	5	5	3	5	5
198	1	2	44	1	5	2	4	2	Colegio Santa Catalina	2	1	5	1	1	4	3	4	4	4	4	4	3	5	3	4	2	1	3	3	4	3	3	2	4	4	3	4	2	3	4	2	4	4	2	5	4	1	4	2
202	1	1	30	1	1	5	2	2	Colegio Santa Catalina	2	1	5	1	1	3	3	3	3	4	4	4	3	3	3	2	3	4	4	4	3	4	2	4	2	3	2	4	3	2	2	4	2	3	3	4	3	3	3	3
333	0	3	42	1	5	1	4	1	Colegio Santa Maria de Santiago	2	3	1	3	3	5	5	5	5	5	5	5	5	5	5	5	4	4	1	1	4	1	3	1	4	5	4	5	2	2	3	1	5	5	1	5	4	1	5	2
730	0	4	38	1	6	1	4	1	Colegio Santa Maria de Santiago	2	1	1	1	1	5	5	5	5	5	5	5	5	5	5	5	2	3	1	1	4	1	2	2	5	4	3	5	1	2	4	1	5	3	1	5	3	1	4	4
733	1	4	39	1	5	1	4	2	Colegio Santa Maria de Santiago	2	2	1	2	2	4	4	4	4	5	5	5	5	5	5	5	4	4	3	3	4	1	5	1	5	4	3	5	2	3	3	1	4	4	1	5	3	1	5	5
735	1	3	39	1	2	1	4	2	Colegio Santa Maria de Santiago	2	1	1	1	1	5	5	5	5	5	5	5	5	5	5	5	4	4	4	2	4	1	1	1	5	5	4	5	1	3	3	1	5	5	1	5	3	1	5	5
739	1	4	32	1	2	1	2	2	Colegio Santa Maria de Santiago	2	2	1	2	2	5	5	5	5	5	5	5	5	5	5	5	2	4	3	2	3	3	3	3	3	3	3	3	3	3	3	3	3	3	3	3	3	3	3	3
740	1	3	38	1	5	1	4	2	Colegio Santa Maria de Santiago	2	5	1	5	5	5	5	5	5	5	5	5	5	5	5	5	3	4	4	3	3	1	1	1	5	5	3	5	1	2	4	1	4	4	1	4	4	1	5	4
742	1	4	40	1	4	1	4	2	Colegio Santa Maria de Santiago	2	3	1	3	3	5	5	5	5	5	5	5	5	5	5	5	4	4	3	1	3	1	2	1	5	4	4	5	1	1	5	1	5	5	1	5	3	1	5	4
743	0	4	36	1	2	1	4	1	Colegio Santa Maria de Santiago	2	2	1	2	2	5	5	5	5	5	5	5	5	5	5	5	3	3	3	3	3	3	3	3	3	3	3	3	3	3	3	3	3	3	3	3	3	3	3	3
745	0	3	44	1	7	1	4	1	Colegio Santa Maria de Santiago	2	5	1	5	5	5	5	5	5	5	5	5	5	5	5	5	1	4	1	1	3	1	3	1	5	3	4	5	1	3	4	1	5	3	1	5	3	1	5	5
751	1	2	33	1	6	1	4	2	Colegio Santa Maria de Santiago	2	3	1	2	3	5	5	5	5	5	5	5	5	5	5	5	4	5	3	3	4	2	2	1	5	5	5	5	1	2	5	1	5	5	1	5	3	1	5	4
766	1	4	37	1	4	1	4	2	Colegio Santa Maria de Santiago	2	4	1	4	4	2	3	4	5	5	5	5	4	2	5	4	1	1	1	1	4	3	4	1	4	4	4	4	2	4	5	1	4	4	1	4	4	4	4	5
780	1	4	35	1	2	4	4	2	Colegio Santa Maria de Santiago	2	2	1	2	2	1	2	2	2	5	5	5	3	3	3	3	1	1	1	1	4	3	4	2	3	4	4	4	1	3	4	1	4	4	2	4	4	2	3	3
808	0	3	29	1	7	1	4	1	Colegio Santa Maria de Santiago	2	5	1	5	5	3	3	3	3	5	5	5	4	4	5	3	1	1	1	1	4	4	4	1	4	4	4	4	1	4	4	2	4	4	2	4	4	4	4	4
815	1	3	33	1	5	1	4	2	Colegio Santa Maria de Santiago	2	5	1	5	5	5	1	4	2	5	5	5	4	4	5	2	1	1	1	1	4	3	4	1	4	5	4	5	1	4	4	1	4	4	1	4	4	2	4	3
186	0	4	45	1	4	1	4	1	Colegio Siglo XXI	2	4	1	4	4	3	4	4	4	4	4	4	3	3	3	4	2	2	2	2	4	2	4	2	4	4	4	5	1	5	4	1	4	4	1	5	4	1	4	1
68	0	4	37	1	4	1	4	1	Colegio Tomas Moro	2	2	1	3	2	3	3	3	2	1	5	5	5	5	5	5	3	3	3	2	4	2	3	2	4	4	4	4	4	4	3	3	3	3	3	3	3	3	3	3
238	1	4	33	1	1	1	3	2	Colegio Unión Nacional Árabe	1	1	1	1	1	4	4	4	4	3	4	4	2	1	4	3	3	3	3	3	4	2	4	2	4	4	4	4	2	4	4	2	4	4	2	4	4	2	4	2
239	1	1	28	1	7	2	2	2	Colegio Unión Nacional Árabe	1	1	1	2	1	5	5	5	5	5	5	5	4	3	5	3	4	4	3	3	5	2	5	1	3	4	5	5	2	4	5	2	5	4	2	5	4	1	4	1
241	0	4	37	1	4	1	2	1	Colegio Unión Nacional Árabe	1	3	3	4	3	3	3	3	3	3	4	4	4	3	5	3	4	4	4	4	5	1	5	2	4	4	5	5	1	4	5	2	5	5	1	5	4	2	4	1
60	1	1	35	1	3	1	3	2	Colegio Valle Hermoso	1	1	1	2	1	5	3	3	4	5	5	5	5	4	4	3	3	3	2	2	4	2	4	2	3	3	4	4	2	3	4	2	4	4	2	5	3	2	4	1
137	1	2	28	1	2	1	4	2	Colegio Valle Hermoso	1	1	1	1	1	3	3	3	3	4	5	5	3	3	5	5	3	4	2	2	5	4	5	5	5	5	5	5	1	5	4	1	5	4	1	5	4	2	4	2
89	1	4	44	1	5	1	4	2	Colegio Victor Bazanilla	1	4	1	4	4	4	4	5	4	3	4	3	3	3	3	2	1	2	1	2	4	2	3	2	4	4	4	4	2	3	4	2	3	4	2	5	4	2	4	2
149	1	3	42	1	4	1	4	2	Colegio Victor Bazanilla	1	1	1	4	1	4	5	5	5	4	4	4	4	3	3	4	1	1	2	1	4	3	3	3	4	4	3	4	2	3	4	2	4	4	2	4	4	2	4	3
702	1	3	51	1	4	2	1	3	Colegio Yangtse	1	2	1	3	2	5	5	5	5	5	5	5	2	2	3	2	4	4	4	3	5	1	5	1	5	5	5	5	1	5	5	1	5	5	1	5	5	1	5	1
102	1	2	43	1	3	1	5	2	El Almendro	1	3	1	2	2	5	5	5	5	5	5	5	5	5	5	5	1	1	3	3	4	1	4	1	4	5	3	4	1	3	2	1	5	5	1	5	5	1	5	1
334	1	3	31	1	8	1	2	2	Escuela San Vicente de Paul	2	1	1	3	3	5	5	5	5	5	5	5	5	5	5	5	3	3	2	1	4	1	3	1	5	4	3	5	1	2	4	1	5	2	1	5	2	1	4	4
912	1	4	29	1	2	1	2	2	Escuela Básica Allipen	1	2	1	2	2	5	5	5	5	5	5	5	5	5	5	5	1	3	1	1	5	2	5	1	5	5	5	5	1	5	4	1	5	5	1	3	4	3	2	1
171	1	1	34	1	4	1	4	2	Escuela Básica Arturo Alessandri Palma	1	2	1	4	2	5	5	5	5	5	5	5	5	5	5	5	1	1	1	1	5	2	3	1	4	4	3	4	1	4	4	3	4	4	4	4	3	2	4	3
919	1	3	42	1	3	1	3	2	Escuela Básica Arturo Alessandri Palma	1	3	1	3	3	5	5	5	5	5	5	5	3	3	4	1	3	2	2	2	4	3	4	2	4	4	3	5	2	3	4	2	4	4	2	4	4	4	4	4
921	1	1	34	1	2	1	4	2	Escuela Básica Arturo Alessandri Palma	1	2	1	2	2	5	5	5	5	5	5	5	1	1	5	1	1	1	1	1	4	2	4	2	4	5	5	5	1	3	5	1	4	5	1	5	5	1	4	1
929	1	1	30	1	2	1	4	2	Escuela Básica Arturo Alessandri Palma	1	2	1	2	2	5	5	5	5	5	5	5	5	5	5	5	3	2	2	1	4	1	3	1	5	4	4	5	1	3	4	1	5	3	1	5	5	1	5	1
931	1	1	32	1	5	1	2	2	Escuela Básica Arturo Alessandri Palma	1	3	1	3	3	5	5	5	5	5	5	5	5	5	5	5	3	3	3	3	3	3	3	3	3	3	3	3	3	3	3	3	3	3	3	3	3	3	3	3
234	1	4	27	1	6	1	4	2	Escuela Básica Blas Cañas	2	2	1	4	2	5	4	5	5	5	5	5	5	5	5	5	1	1	1	1	4	3	4	2	4	4	4	4	1	4	4	2	4	3	1	5	3	2	4	2
316	1	1	54	1	3	1	2	2	Escuela Básica Blas Cañas	2	1	1	1	1	5	5	5	5	5	5	5	5	5	5	5	3	3	3	4	4	1	3	1	3	4	2	5	3	3	2	2	4	3	1	5	2	1	5	2
324	0	3	31	1	2	1	2	1	Escuela Básica Blas Cañas	2	1	1	1	1	5	5	5	5	5	5	5	5	5	5	5	3	3	2	2	4	2	4	2	4	5	4	4	1	5	4	1	4	4	1	5	5	1	5	3
637	0	2	37	1	4	1	3	1	Escuela Básica Blas Cañas	2	1	1	2	1	4	4	5	5	3	5	5	3	3	3	3	2	2	2	2	4	2	3	2	4	3	3	5	2	3	4	2	4	3	1	4	3	2	4	1
639	1	2	49	1	3	1	3	3	Escuela Básica Blas Cañas	2	2	1	2	2	5	5	5	5	4	5	5	4	3	3	4	2	2	1	1	3	2	3	2	4	4	4	4	1	3	3	2	4	3	3	4	3	2	4	1
710	1	1	33	1	6	1	4	2	Escuela Básica Blas Cañas	2	1	1	1	1	5	5	5	5	4	5	4	3	3	3	3	4	4	1	1	4	1	2	1	5	4	4	5	2	5	3	2	5	4	1	4	4	1	5	4
711	0	2	32	1	7	1	4	1	Escuela Básica Blas Cañas	2	3	1	3	3	5	5	5	5	4	4	4	3	3	3	3	1	5	1	1	3	1	2	1	4	4	2	5	1	2	4	1	5	4	1	5	4	1	4	4
713	1	2	37	1	5	1	4	2	Escuela Básica Blas Cañas	2	4	1	4	4	4	4	4	4	4	5	3	4	4	4	5	3	4	2	1	3	2	5	1	4	4	4	5	1	2	4	1	4	2	1	5	2	1	5	4
717	1	2	41	1	5	1	4	2	Escuela Básica Blas Cañas	2	4	1	4	4	4	4	4	4	4	4	4	4	4	4	4	4	4	2	1	3	3	3	3	3	3	3	3	3	3	3	3	3	3	3	3	3	3	3	3
761	1	1	56	1	4	1	4	3	Escuela Básica Blas Cañas	2	3	4	3	3	5	5	5	5	5	5	5	4	3	4	2	1	1	1	1	4	4	4	1	4	4	4	4	3	3	4	2	4	4	2	4	3	5	4	5
762	1	3	69	1	5	3	4	3	Escuela Básica Blas Cañas	2	3	1	5	3	3	3	1	4	5	5	5	4	4	4	4	1	1	1	1	4	4	4	2	4	4	4	4	2	4	4	2	4	4	1	4	4	4	4	5
764	1	1	27	1	1	1	4	2	Escuela Básica Blas Cañas	2	1	1	1	1	5	5	5	5	5	5	5	3	3	2	1	1	1	1	1	4	4	4	2	4	4	4	4	2	4	4	2	4	4	1	4	4	3	4	5
767	1	1	31	1	4	1	4	2	Escuela Básica Blas Cañas	2	3	1	3	3	5	3	2	2	4	5	5	3	3	3	1	1	1	1	1	4	4	4	1	4	3	4	5	1	4	3	1	4	4	1	4	4	3	5	5
776	1	1	31	1	5	1	4	2	Escuela Básica Blas Cañas	2	3	1	3	3	5	5	3	4	5	5	5	4	4	4	4	1	1	1	1	4	2	4	1	4	4	3	4	1	4	4	1	5	5	1	5	5	3	4	4
777	0	2	43	1	6	1	4	1	Escuela Básica Blas Cañas	2	3	1	4	3	3	3	3	3	5	5	5	3	3	5	2	1	1	1	1	5	1	5	1	5	5	5	5	1	5	5	1	5	5	1	5	5	1	4	2
778	0	2	39	1	5	1	4	1	Escuela Básica Blas Cañas	2	4	1	4	4	5	5	5	5	5	5	5	4	3	5	2	1	1	2	1	5	3	5	2	5	5	3	5	1	4	4	1	5	4	1	4	3	4	4	4
779	1	1	29	1	4	1	4	2	Escuela Básica Blas Cañas	2	2	1	3	2	5	5	5	5	5	5	5	3	1	4	1	1	1	1	1	4	2	4	1	4	4	3	4	4	4	3	1	4	3	1	5	3	4	4	3
784	1	3	39	1	3	1	4	2	Escuela Básica Blas Cañas	2	3	1	3	3	5	5	5	5	5	5	5	3	3	5	1	2	1	3	1	4	4	4	2	4	4	3	4	2	4	4	1	4	4	2	4	4	3	4	4
804	1	3	39	1	3	1	4	2	Escuela Básica Blas Cañas	2	3	1	3	3	4	2	4	4	5	5	5	4	4	4	2	1	1	1	1	4	2	4	2	4	5	5	4	2	4	4	2	5	4	1	4	4	4	4	3
871	0	2	47	1	6	1	3	1	Escuela Básica Blas Cañas	2	3	1	2	2	4	4	4	4	3	4	3	3	2	2	3	2	3	2	2	3	2	3	1	4	4	3	5	1	3	2	2	3	3	2	4	2	2	4	2
475	1	2	33	1	4	1	2	2	Escuela Básica Lo Salinas	1	2	1	2	2	5	5	4	3	4	5	3	5	3	5	5	3	3	3	1	3	1	3	2	2	4	3	5	1	2	4	1	4	2	1	5	3	1	5	3
155	1	1	39	1	5	1	4	2	Escuela Básica República del Ecuador	1	1	1	3	1	5	5	5	5	4	5	5	4	3	3	3	1	1	1	1	4	3	3	4	3	2	3	5	1	3	4	4	3	4	1	5	3	1	4	3
558	0	4	44	1	5	1	4	1	Escuela Básica República del Ecuador	1	1	1	2	1	4	4	4	4	5	5	5	4	3	3	3	1	1	1	1	3	4	3	2	3	4	4	5	1	3	4	2	5	4	1	5	4	2	4	3
666	1	3	34	1	4	1	2	2	Escuela Básica República del Ecuador	1	3	1	3	3	5	5	5	5	5	5	5	3	3	4	4	1	1	1	1	4	2	3	2	3	3	4	5	1	3	4	2	4	4	2	4	4	2	4	3
813	0	4	39	1	6	1	2	1	Escuela Básica República del Ecuador	1	4	1	4	4	5	5	5	5	5	5	5	5	5	5	5	1	3	1	1	4	1	1	1	5	4	4	5	1	4	4	1	4	3	1	5	3	1	5	4
821	1	4	37	1	1	1	4	2	Escuela Básica República del Ecuador	1	1	1	1	1	5	5	5	5	5	5	5	1	2	2	4	1	1	1	1	3	3	3	3	3	3	3	4	4	3	3	2	4	3	2	4	4	3	4	3
876	1	1	47	1	1	4	4	2	Escuela Básica República del Ecuador	1	1	1	1	1	5	5	5	5	5	5	5	1	1	1	1	1	2	1	1	3	4	3	3	3	4	3	4	2	3	4	2	4	4	2	4	4	2	4	4
476	0	1	38	1	5	1	2	1	Escuela Básica República del Perú	1	5	1	1	1	5	5	5	5	5	5	5	5	5	5	5	2	4	1	1	4	1	2	3	5	5	4	5	2	2	5	1	4	5	1	5	2	1	4	1
518	1	4	29	1	5	3	3	2	Escuela Básica Salvador Sanfuentes	1	5	1	5	5	4	4	5	5	5	4	5	3	3	3	1	5	5	5	1	4	3	4	3	3	4	4	4	2	3	4	3	4	4	2	4	4	2	4	3
522	1	4	33	1	5	1	4	2	Escuela Básica Salvador Sanfuentes	1	4	1	4	4	5	5	5	5	5	4	5	2	2	3	1	2	2	2	2	5	3	4	2	4	4	4	4	2	4	4	2	4	4	3	4	4	4	4	4
526	1	2	36	1	5	1	2	2	Escuela Básica Salvador Sanfuentes	1	4	1	2	2	5	5	5	5	2	4	2	2	2	2	2	1	1	1	1	5	1	3	4	4	4	3	5	1	2	4	1	5	5	1	5	3	2	5	1
530	0	3	58	1	1	1	2	3	Escuela Básica Salvador Sanfuentes	1	1	1	1	1	5	5	5	5	5	5	5	5	5	5	3	2	2	2	1	5	4	4	1	5	4	4	4	2	3	4	1	4	5	1	4	4	2	5	3
534	1	1	36	1	1	1	2	2	Escuela Básica Salvador Sanfuentes	1	1	1	1	1	2	2	2	2	2	4	2	2	2	2	2	1	4	1	1	4	1	2	1	5	5	3	4	1	3	4	1	4	4	1	5	4	1	5	2
535	1	2	27	1	6	1	2	2	Escuela Básica Salvador Sanfuentes	1	4	1	4	4	5	5	5	5	2	2	2	2	2	2	2	1	1	1	1	3	1	3	1	2	4	3	5	1	3	4	1	5	4	1	5	4	1	5	3
536	1	2	36	1	5	1	2	2	Escuela Básica Salvador Sanfuentes	1	4	1	4	5	5	5	5	5	2	2	2	2	2	2	2	1	5	3	1	3	1	1	1	5	5	3	5	1	2	3	1	5	3	1	5	5	1	5	4
539	1	2	32	1	2	1	2	2	Escuela Básica Salvador Sanfuentes	1	1	1	1	1	5	5	5	5	2	2	2	2	2	2	2	1	1	1	1	3	1	2	1	5	5	3	5	1	3	3	2	5	4	1	5	5	1	5	4
542	1	4	32	1	1	1	4	2	Escuela Básica Salvador Sanfuentes	1	1	1	1	1	5	5	5	5	2	4	2	3	3	3	3	1	5	1	4	3	1	3	2	3	3	3	3	3	3	3	3	3	3	3	3	3	3	3	3
544	1	3	28	1	1	1	2	2	Escuela Básica Salvador Sanfuentes	1	1	1	1	1	2	2	2	2	2	2	2	2	2	2	2	2	3	1	1	4	1	2	2	4	4	3	5	1	3	2	1	5	4	1	4	2	1	5	3
545	1	1	37	1	3	1	5	2	Escuela Básica Salvador Sanfuentes	1	2	1	2	2	2	2	2	2	2	2	2	2	2	2	2	1	5	3	1	5	1	4	4	4	5	5	5	2	4	4	1	5	4	2	5	4	1	5	4
549	1	1	34	1	5	4	2	2	Escuela Básica Salvador Sanfuentes	1	2	4	2	2	5	5	5	5	2	2	2	2	2	2	2	1	1	1	1	3	4	1	1	3	2	1	5	3	3	5	4	2	2	2	5	2	1	5	4
568	1	3	34	1	2	3	2	2	Escuela Básica Salvador Sanfuentes	1	2	1	2	2	5	5	5	5	5	4	5	3	3	4	1	1	1	2	1	4	3	4	2	4	4	3	4	2	4	4	3	3	3	2	4	4	3	4	3
571	0	4	34	1	1	1	4	1	Escuela Básica Salvador Sanfuentes	1	1	1	1	1	5	5	5	5	5	5	5	5	4	5	5	1	1	1	1	5	3	5	1	5	5	5	5	1	5	5	1	5	5	1	5	5	2	5	3
578	1	2	51	1	3	1	5	3	Escuela Básica Salvador Sanfuentes	1	2	1	2	2	5	5	5	5	2	3	2	2	2	2	2	2	4	1	1	4	1	2	1	5	4	3	5	1	2	3	1	5	3	1	5	4	1	5	4
580	0	4	34	1	1	1	4	1	Escuela Básica Salvador Sanfuentes	1	1	1	1	1	5	5	5	5	4	5	5	3	1	2	3	1	1	1	1	5	2	4	2	4	5	5	5	1	5	3	2	4	5	1	4	5	4	5	5
582	1	1	35	1	3	1	2	2	Escuela Básica Salvador Sanfuentes	1	1	1	1	1	5	5	5	5	2	5	2	2	2	2	2	1	4	3	1	3	1	3	2	4	4	3	5	1	4	4	1	4	4	1	5	5	1	4	2
585	1	4	27	1	7	1	4	2	Escuela Básica Salvador Sanfuentes	1	2	1	2	2	5	5	5	5	4	5	5	3	3	3	1	1	1	1	1	4	4	3	1	4	5	4	4	1	5	4	1	5	5	1	5	5	2	5	3
586	1	4	28	1	4	1	4	2	Escuela Básica Salvador Sanfuentes	1	1	1	1	1	5	5	5	5	4	4	5	1	1	2	1	4	4	4	2	4	3	4	3	4	5	4	4	2	4	4	3	4	4	3	4	4	2	4	3
587	0	4	38	1	5	1	4	1	Escuela Básica Salvador Sanfuentes	1	1	1	4	1	4	3	5	5	3	5	5	5	5	5	5	1	1	1	1	4	2	5	1	5	5	5	5	1	5	4	1	5	5	1	5	5	5	5	3
597	0	2	44	1	5	1	4	1	Escuela Básica Salvador Sanfuentes	1	4	1	4	4	5	5	5	5	5	5	5	5	5	5	5	1	1	1	1	5	1	5	5	5	5	5	5	1	5	5	1	5	5	1	5	5	1	5	3
600	1	3	27	1	2	1	2	2	Escuela Básica Salvador Sanfuentes	1	2	1	2	2	5	5	5	5	2	4	2	3	3	3	3	1	4	1	1	2	1	1	2	1	4	3	5	3	2	4	1	4	2	1	5	2	1	5	4
604	0	2	26	1	5	1	3	1	Escuela Básica Salvador Sanfuentes	1	2	1	2	2	5	5	5	5	2	4	3	3	3	3	1	2	2	1	1	2	1	1	1	5	4	2	5	1	1	3	1	5	3	1	5	3	1	5	4
605	1	1	33	1	4	1	4	2	Escuela Básica Salvador Sanfuentes	1	3	4	3	3	5	5	5	5	5	5	5	1	1	5	5	1	1	1	1	4	3	4	2	4	4	4	4	2	4	4	3	4	4	1	4	3	3	4	3
606	1	3	26	1	1	1	2	2	Escuela Básica Salvador Sanfuentes	1	1	1	1	1	5	5	5	5	1	4	1	3	3	3	3	1	5	1	1	4	1	2	1	5	4	3	5	1	2	4	1	4	4	1	5	4	1	5	4
607	1	2	36	1	2	1	2	2	Escuela Básica Salvador Sanfuentes	1	2	1	2	2	5	5	5	5	1	4	4	3	3	3	3	1	5	3	3	3	1	3	1	3	3	3	5	1	2	2	2	4	5	2	5	3	1	5	4
608	1	1	27	1	2	2	2	2	Escuela Básica Salvador Sanfuentes	1	2	1	2	2	5	5	5	5	5	5	5	1	3	4	1	1	1	2	1	4	2	5	2	4	4	4	4	2	4	4	2	4	4	2	4	4	4	4	3
609	1	1	32	1	1	1	2	2	Escuela Básica Salvador Sanfuentes	1	1	1	1	1	5	5	5	4	5	4	5	1	1	4	1	2	2	2	1	4	3	3	2	4	4	3	4	1	4	4	2	4	3	2	4	4	3	4	3
613	1	2	33	1	1	4	2	2	Escuela Básica Salvador Sanfuentes	1	1	1	2	1	5	5	5	5	5	5	5	1	1	2	1	1	1	1	1	4	2	4	3	3	4	4	4	2	4	4	2	4	3	3	4	4	3	4	3
622	1	2	27	1	2	1	4	2	Escuela Básica Salvador Sanfuentes	1	2	1	2	2	5	5	5	5	5	5	5	1	1	3	1	1	1	1	1	4	2	4	2	4	4	4	4	1	3	4	1	4	3	3	4	4	1	4	2
623	1	1	38	1	3	1	3	2	Escuela Básica Salvador Sanfuentes	1	2	1	2	2	4	4	5	5	5	4	5	1	2	4	1	2	3	3	2	4	4	3	3	3	3	3	4	2	3	4	2	4	3	3	4	5	2	4	3
626	1	2	31	1	2	1	2	2	Escuela Básica Salvador Sanfuentes	1	2	1	2	2	5	5	5	5	2	3	2	3	3	3	3	4	4	1	1	2	1	2	2	5	5	3	5	1	2	4	1	5	5	1	5	4	1	5	4
628	1	1	27	1	1	1	2	2	Escuela Básica Salvador Sanfuentes	1	1	1	1	1	4	4	4	4	4	4	4	2	3	2	3	1	1	1	1	3	3	3	3	3	3	3	4	3	3	3	3	3	3	3	3	3	4	3	3
636	1	2	28	1	1	1	2	2	Escuela Básica Salvador Sanfuentes	1	1	1	1	1	4	4	4	5	5	4	5	4	2	4	1	1	1	1	1	5	4	4	2	4	4	3	4	1	3	3	2	3	4	2	4	4	4	3	4
640	1	2	29	1	1	1	4	2	Escuela Básica Salvador Sanfuentes	1	1	1	1	1	5	5	5	5	4	4	1	1	1	3	4	1	1	1	1	5	2	5	1	5	5	5	5	1	4	5	1	5	5	1	5	5	1	5	3
651	1	4	36	1	4	1	4	2	Escuela Básica Salvador Sanfuentes	1	4	1	4	4	5	5	5	3	4	3	4	4	2	4	1	1	1	1	1	5	2	5	1	5	5	5	5	1	5	5	1	5	4	2	4	5	1	4	4
187	1	1	20	1	3	1	2	2	Escuela Básica Subvencionada ABET	2	1	1	2	1	4	3	4	4	5	5	5	3	3	4	3	2	2	2	2	4	3	3	3	3	3	3	5	3	3	3	3	3	3	3	3	3	3	3	3
219	1	3	25	1	1	1	4	2	Escuela Básica y Especial Int Santa Rosa	1	1	1	1	1	5	5	5	5	5	5	5	4	4	5	5	1	1	1	1	4	1	4	1	4	4	4	4	1	4	4	2	4	4	2	4	4	2	4	2
291	1	1	42	1	6	1	3	2	Escuela Básica Zenón Torrealba	2	4	2	4	4	5	5	5	5	4	4	3	3	4	4	2	1	1	2	2	3	3	3	3	3	3	3	4	2	3	4	3	4	4	2	4	3	2	3	2
589	1	4	43	1	6	1	3	2	Escuela Básica Zenón Torrealba	2	6	1	5	5	5	5	5	5	5	5	5	5	5	5	5	1	1	1	1	5	1	3	3	3	5	5	5	1	5	5	1	5	5	1	5	5	1	5	1
656	1	1	29	1	2	1	2	2	Escuela Básica Zenón Torrealba	2	2	1	2	2	5	5	5	5	5	5	5	5	5	5	5	1	1	1	1	5	1	3	3	3	4	4	5	1	3	5	1	5	5	1	5	4	1	3	3
658	0	4	43	1	3	1	2	1	Escuela Especial Hermanas Aggazi	1	3	1	3	3	5	5	5	5	5	5	5	5	5	5	5	1	1	4	3	4	2	4	2	4	4	4	4	1	4	4	2	4	4	1	4	4	2	4	4
95	1	1	34	1	4	1	4	2	Escuela Especial San Antonio Lampa	1	1	1	1	1	5	5	5	5	5	5	5	5	5	5	5	1	1	1	1	5	1	5	1	5	5	5	5	1	5	5	1	5	5	1	5	5	1	5	1
418	1	1	42	1	1	1	2	2	Escuela General René Schneider	1	1	1	1	1	5	5	5	5	5	5	5	5	5	5	5	4	4	2	1	4	1	4	1	5	4	3	5	1	3	4	1	4	5	1	5	3	1	5	3
421	1	2	39	1	4	1	2	2	Escuela General René Schneider	1	2	1	4	2	5	5	5	5	5	5	5	5	5	5	5	3	4	4	2	4	1	4	1	4	4	4	5	2	2	2	1	4	4	1	5	3	1	4	2
419	1	2	25	1	1	1	2	2	Escuela General René Schneider	1	1	1	1	1	5	5	5	5	5	5	5	5	5	5	5	4	4	4	4	3	1	2	2	4	5	2	5	2	4	3	1	4	4	2	5	4	1	4	4
229	1	1	24	1	1	1	2	2	Escuela Las Palmas	1	1	1	1	1	5	4	4	4	4	4	2	4	4	4	1	4	4	3	3	5	1	1	2	4	4	2	5	1	2	2	2	5	5	2	5	4	1	5	4
230	1	3	38	1	15	1	4	2	Escuela Las Palmas	1	5	1	5	5	5	5	5	5	5	5	5	5	5	5	5	1	4	1	1	5	1	4	1	5	5	3	1	1	4	5	1	5	1	1	5	3	1	5	3
170	1	4	37	1	3	1	3	2	Escuela Libertadores de Chile	1	3	1	3	3	3	4	4	4	5	3	5	2	2	2	2	1	1	1	1	3	3	3	2	3	3	3	5	2	3	4	2	4	4	2	4	3	2	3	2
43	1	1	36	1	6	2	4	2	Escuela Monte Olivo	2	6	1	3	3	4	3	4	4	5	5	3	3	2	2	1	3	4	3	2	3	2	3	2	4	4	4	4	4	3	4	2	4	3	2	4	3	1	5	2
893	1	2	32	1	3	1	3	2	Escuela Presidente Rooselvet	1	2	1	2	2	5	5	5	5	5	5	5	5	5	5	5	2	2	2	2	5	1	4	1	4	4	4	4	2	4	4	1	4	4	2	4	4	2	4	3
915	1	4	52	1	6	1	3	3	Escuela Presidente Rooselvet	1	6	1	5	4	4	4	4	4	5	5	5	5	5	5	5	2	2	2	2	5	1	5	1	5	5	5	5	1	5	5	1	5	5	1	5	5	1	5	3
942	0	2	29	1	2	1	3	1	Escuela Presidente Rooselvet	1	2	1	2	2	5	5	5	5	5	5	5	5	5	5	5	1	1	1	1	4	4	3	2	4	4	4	5	2	4	4	2	4	4	2	4	4	1	4	3
970	1	2	33	1	4	1	3	2	Escuela Presidente Rooselvet	1	4	1	4	2	4	4	4	4	4	4	4	4	4	4	4	1	1	1	1	4	2	4	2	4	4	4	4	2	5	5	1	4	4	2	4	4	2	4	2
991	1	1	42	1	3	1	3	2	Escuela Presidente Rooselvet	1	2	1	2	2	5	5	5	5	5	5	5	5	5	5	5	1	1	1	1	5	1	5	1	5	5	5	5	1	5	5	1	5	5	1	5	5	1	5	2
153	0	1	29	1	1	1	3	1	Escuela Presidente Rooselvet	1	1	1	1	1	4	3	4	4	4	4	4	4	3	3	4	2	2	2	2	3	2	3	3	4	3	3	4	2	3	4	2	3	4	2	5	3	2	4	3
154	1	1	23	1	1	1	2	2	Escuela Presidente Rooselvet	1	1	1	1	1	5	5	5	5	5	5	5	5	5	5	5	2	2	2	2	4	2	4	2	4	4	4	1	1	4	4	1	5	4	1	5	4	1	4	3
63	1	4	39	1	15	1	2	2	Escuela República de Colombia	1	4	1	4	4	5	5	5	5	5	5	5	5	5	5	5	1	1	1	1	5	1	3	1	5	5	5	5	1	4	1	1	4	3	1	4	5	1	5	3
189	1	1	27	1	4	1	4	2	Escuela República de Israel	1	2	1	2	2	3	4	3	3	5	5	5	4	4	4	5	2	3	3	2	4	2	4	2	4	4	4	4	1	1	3	1	4	4	2	4	4	3	4	3
223	1	1	36	1	3	2	4	2	Escuela República de Israel	1	2	1	2	2	5	5	5	5	4	5	3	4	4	5	3	1	4	3	1	5	1	5	1	4	5	3	4	1	3	3	1	5	5	1	4	2	1	5	3
224	1	2	45	1	12	1	3	2	Escuela República de Israel	1	8	1	4	4	5	5	5	5	5	5	5	5	5	5	5	1	1	2	1	5	1	3	1	4	5	3	5	1	3	1	1	4	3	1	4	2	1	4	3
226	1	1	26	1	1	1	2	2	Escuela República de Israel	1	1	1	1	1	5	5	5	5	5	5	5	5	5	5	5	1	5	1	1	5	1	1	2	3	5	1	5	1	4	4	1	4	1	1	5	2	1	5	3
245	1	3	36	1	5	1	4	2	Escuela República de Israel	1	5	1	5	5	5	5	5	5	5	5	5	5	5	5	5	2	2	3	2	3	3	4	1	4	4	3	4	1	5	5	3	5	5	2	4	4	3	4	3
246	1	3	30	1	2	3	3	2	Escuela República de Israel	1	2	2	2	2	5	4	5	5	4	5	4	2	2	3	3	2	3	4	2	4	3	4	1	3	4	3	4	2	3	5	2	4	4	2	4	4	3	4	3
265	1	3	48	1	5	2	4	2	Escuela República de Israel	1	4	5	4	3	5	5	5	5	5	5	5	1	3	4	4	3	5	5	3	4	3	4	4	4	4	3	4	2	4	4	3	4	3	2	4	4	3	4	3
747	1	2	27	1	2	1	3	2	Escuela República de Israel	1	2	1	2	2	5	5	5	5	5	5	5	2	1	3	1	1	1	1	1	4	4	4	1	4	4	3	4	1	4	4	2	4	4	4	4	4	4	4	4
748	1	2	27	1	2	1	3	2	Escuela República de Israel	1	2	1	2	2	5	5	5	5	5	5	5	1	1	3	1	1	1	1	1	4	4	4	2	4	4	3	4	3	3	4	2	4	3	4	4	2	4	4	4
753	1	1	53	1	1	1	2	3	Escuela República de Israel	1	1	1	1	1	5	5	5	5	5	5	5	5	5	5	5	5	5	2	2	3	3	3	3	3	3	3	3	3	3	3	3	3	3	3	3	3	3	3	3
755	1	3	62	1	3	3	2	3	Escuela República de Israel	1	3	3	3	3	3	2	3	4	4	5	5	3	2	2	1	3	2	4	2	4	3	3	2	4	3	3	4	2	3	4	2	4	4	3	4	3	3	4	4
758	0	3	33	1	3	1	4	1	Escuela República de Israel	1	2	1	2	2	4	3	4	4	4	5	5	3	1	3	2	1	1	1	1	4	3	5	2	4	4	4	4	2	4	3	3	4	4	2	4	4	4	4	4
995	0	1	35	1	6	1	4	1	Escuela República Del Uruguay	1	3	1	3	3	5	5	5	5	5	5	5	5	5	5	5	3	3	4	1	4	3	4	1	5	5	4	5	1	4	5	1	5	5	1	5	4	2	5	3
997	1	2	36	1	5	1	4	2	Escuela República Del Uruguay	1	4	1	4	4	5	5	5	5	5	5	5	5	5	5	5	3	3	4	1	4	4	4	2	4	4	3	4	1	3	4	2	4	4	1	5	4	2	4	3
91	1	2	35	1	5	1	3	2	Escuela Teresiana San Gabriel	2	1	1	1	1	5	5	5	5	5	5	5	5	5	5	5	1	2	2	1	4	1	4	1	4	4	4	4	1	4	4	1	5	5	2	5	5	1	5	2
69	1	4	44	1	5	1	2	2	Francisco Arriarán	2	4	1	4	4	4	3	3	3	3	3	3	3	4	3	4	1	1	2	2	4	2	3	4	2	3	4	4	2	3	4	2	3	4	2	4	4	2	2	2
505	1	4	34	1	7	5	4	2	Frings College	2	5	4	5	5	1	1	1	3	4	3	3	3	4	3	3	4	2	2	3	3	3	3	3	3	3	4	4	2	2	4	3	2	4	4	1	5	5	4	4
168	1	2	39	1	4	1	3	2	Frings College	2	2	1	4	2	5	3	1	5	3	5	2	1	3	3	1	3	2	1	1	3	4	3	1	4	5	3	4	3	4	4	2	4	3	2	4	3	4	4	4
210	1	3	40	1	4	3	3	2	Guardia marina Ernesto Riquelme	1	3	3	3	3	4	4	4	4	4	4	5	2	3	3	2	3	3	4	3	4	3	3	2	3	4	3	4	2	3	3	3	3	3	2	4	3	3	4	2
677	1	1	36	1	6	1	4	2	Hellens College	2	2	1	2	2	5	5	5	5	5	5	5	5	5	5	5	1	2	1	1	5	2	5	1	5	5	5	5	1	5	5	1	5	5	1	5	5	1	5	4
52	1	4	33	1	4	1	2	2	Ines de Suarez	2	1	1	1	1	4	3	3	4	5	5	3	3	3	3	2	1	1	1	1	4	1	5	5	5	5	3	5	3	5	3	1	5	4	1	5	5	3	4	5
54	1	4	34	1	3	1	3	2	Ines de Suarez	2	2	3	2	2	3	1	1	3	5	4	4	4	4	4	4	1	1	1	1	3	2	3	2	4	3	3	5	3	3	1	1	5	3	3	5	3	5	5	5
887	1	1	35	1	1	1	2	2	Ines de Suarez	2	1	1	1	1	3	2	4	3	5	5	5	1	3	2	5	1	3	1	3	3	3	5	1	3	5	5	4	1	3	3	1	3	4	1	4	4	3	3	4
343	1	3	30	1	4	1	4	2	Irene Freire Cid	1	2	1	4	2	5	5	5	5	5	5	5	3	3	5	5	1	1	2	2	4	3	4	2	4	4	4	4	2	4	4	3	4	4	2	4	4	2	4	3
581	1	1	32	1	2	1	4	2	Juan Pablo	2	1	1	1	1	5	1	1	5	5	5	5	5	5	5	5	2	2	2	2	4	2	4	2	3	3	3	4	2	3	3	2	4	4	2	4	4	3	4	4
132	1	4	28	1	3	2	2	2	Las Américas modernas	1	1	1	1	1	5	5	5	5	5	5	3	5	3	5	3	3	3	4	3	4	3	3	3	3	3	4	4	3	3	3	3	4	4	3	3	4	3	4	3
88	1	1	28	1	4	1	4	2	Libertador San Martín	2	0	1	4	0	5	4	5	5	5	5	5	5	4	5	4	1	1	1	1	5	3	3	1	3	3	3	5	1	3	2	1	5	5	1	4	1	3	4	3
106	0	2	34	1	3	1	3	1	Libertador San Martín	2	2	1	3	2	4	4	4	4	4	4	4	3	3	2	5	1	1	1	1	3	3	3	3	3	3	3	5	3	3	3	1	1	1	1	1	1	1	1	3
110	1	1	33	1	3	1	2	2	Libertador San Martín	2	2	1	2	1	5	5	5	5	5	5	5	5	5	5	5	5	5	5	5	1	1	1	1	1	1	1	1	1	1	1	1	4	1	1	1	1	1	1	3
344	1	4	48	1	4	1	4	3	Libertador San Martín	2	4	1	4	4	5	5	5	5	5	5	5	5	5	5	5	2	2	4	1	4	4	4	2	4	4	4	4	1	4	4	2	5	4	2	4	4	2	4	3
379	1	3	35	1	6	1	3	2	Libertador San Martín	2	3	1	5	3	5	5	5	5	5	5	5	5	5	5	5	1	1	1	1	4	2	4	2	4	4	4	4	2	4	3	2	4	3	2	4	5	2	4	2
463	1	3	29	1	3	1	4	2	Libertador San Martín	2	1	1	1	1	5	5	5	5	5	5	5	3	4	3	3	1	1	1	1	4	3	4	1	5	5	4	5	1	4	4	1	4	4	1	4	4	3	4	3
547	1	4	29	1	4	2	2	2	Libertador San Martín	2	2	1	4	2	3	3	4	3	3	4	4	3	4	4	2	1	1	1	1	5	2	5	1	5	5	4	4	1	4	3	2	5	4	1	5	4	2	4	3
644	1	4	34	1	4	1	4	2	Libertador San Martín	2	4	1	4	4	3	1	1	5	5	5	3	3	3	3	5	1	1	1	1	5	2	5	2	3	5	5	5	2	4	5	1	4	5	1	5	5	1	5	4
645	0	4	36	1	6	2	2	1	Libertador San Martín	2	6	1	6	4	2	1	1	4	5	5	5	5	5	5	3	1	2	2	2	3	3	3	3	3	3	3	5	2	4	3	1	4	4	3	4	3	3	5	4
646	1	3	36	1	1	1	2	2	Libertador San Martín	2	1	1	1	1	5	1	1	5	1	5	1	2	2	1	1	1	2	2	2	4	2	3	2	2	5	3	4	2	3	3	1	4	3	2	4	4	2	3	4
648	1	4	34	1	1	1	3	2	Libertador San Martín	2	1	1	1	1	5	1	2	5	1	5	5	2	2	2	5	2	3	2	2	5	2	5	2	5	5	5	4	2	3	5	2	4	4	1	4	4	2	4	4
663	1	3	34	1	4	1	4	2	Libertador San Martín	2	4	1	3	3	1	1	1	1	5	5	5	3	3	3	3	3	3	3	3	4	2	4	3	3	4	4	4	2	4	3	1	4	4	2	4	4	2	2	4
800	1	4	53	1	2	1	4	3	Libertador San Martín	2	2	1	4	3	5	5	5	5	5	5	5	5	5	5	5	1	1	1	1	3	3	3	2	2	2	3	5	1	5	5	2	5	5	1	5	5	3	5	5
981	1	2	29	1	4	1	2	2	Libertador San Martín	2	2	1	4	2	5	5	5	5	5	5	5	5	5	5	5	1	1	1	1	5	5	5	1	3	5	5	4	1	5	4	1	4	4	1	4	5	2	4	2
654	0	1	27	1	1	1	2	1	Liceo Antonio Hermida Fabres	1	0	1	1	0	5	5	5	5	3	5	1	1	1	1	1	2	2	2	2	5	2	4	1	4	4	5	5	1	4	4	2	5	5	2	5	4	1	4	1
657	1	3	30	1	1	3	2	2	Liceo Antonio Hermida Fabres	1	1	3	1	1	4	4	4	4	4	4	4	1	1	5	1	2	2	3	2	5	1	3	2	4	4	4	4	2	4	4	2	4	4	2	4	4	2	4	2
660	1	4	36	1	3	1	4	2	Liceo Antonio Hermida Fabres	1	2	1	3	2	5	5	5	5	5	5	5	3	1	5	4	2	2	2	2	5	1	5	1	5	5	5	5	1	5	5	1	5	5	1	5	5	1	5	1
107	1	4	34	1	5	3	4	2	Liceo Bicentenario Nueva Aurora	1	2	5	4	2	5	5	4	5	4	4	4	4	3	4	4	2	2	1	2	3	1	2	2	3	4	2	4	2	3	3	1	5	5	2	4	4	2	4	1
127	0	1	34	1	6	3	4	1	Liceo Bicentenario Nueva Aurora	1	1	4	3	1	1	1	1	1	2	3	1	1	1	2	1	1	1	1	1	5	3	5	3	5	5	2	4	3	3	4	1	5	3	1	5	3	4	4	5
381	1	4	35	1	7	1	4	2	Liceo Bicentenario Nueva Aurora	1	4	1	6	4	5	5	5	5	5	5	5	5	4	5	5	1	2	1	1	3	3	3	3	4	4	3	4	1	3	3	2	4	3	1	5	5	1	5	4
103	1	2	46	1	2	1	3	2	Liceo Comercial Vate Vicente Huidobro	1	2	1	1	1	5	5	4	4	3	3	3	3	3	2	2	1	1	1	1	4	1	4	2	4	4	4	4	2	4	4	1	2	4	2	4	4	2	4	2
56	1	3	42	1	1	3	4	2	Liceo Dario Salas	1	1	1	1	1	5	5	5	5	4	5	3	3	4	4	4	1	1	1	1	4	3	3	3	4	4	4	4	1	4	1	1	4	4	1	4	4	1	1	3
152	1	1	25	1	4	1	2	2	Liceo Dario Salas	1	1	1	2	1	4	4	4	4	4	3	3	3	4	3	4	1	2	2	2	4	3	4	2	4	4	3	5	1	4	5	1	3	4	2	4	5	1	4	1
188	1	3	37	1	3	1	4	2	Liceo Dario Salas	1	3	1	3	3	5	5	5	5	5	5	5	5	5	5	5	1	1	1	1	4	1	4	2	4	4	4	5	2	4	4	2	3	4	1	4	3	2	4	2
192	1	3	31	1	1	1	4	2	Liceo Dario Salas	1	1	1	1	1	5	5	5	5	5	5	5	3	5	5	5	1	1	1	1	4	2	4	2	3	4	4	4	1	5	4	2	5	4	1	4	4	1	4	2
220	0	3	32	1	1	1	2	1	Liceo Dario Salas	1	1	1	1	1	4	4	5	4	4	5	5	3	3	4	4	1	1	1	1	4	2	4	2	3	3	4	4	2	4	4	2	3	4	2	5	4	2	4	2
289	1	3	33	1	3	1	4	2	Liceo Dario Salas	1	2	1	2	2	5	5	5	5	4	5	4	3	3	3	5	2	2	2	2	4	3	3	2	4	4	4	4	2	4	4	2	4	4	2	4	4	2	4	2
347	1	3	45	1	1	1	4	2	Liceo Dario Salas	1	1	1	1	1	5	5	5	5	4	5	5	3	3	4	5	2	2	1	1	4	2	3	2	4	4	3	5	1	3	4	2	3	4	2	4	4	2	4	2
348	0	2	42	1	4	1	3	1	Liceo Dario Salas	1	4	1	4	1	4	4	4	4	4	5	5	3	3	4	4	1	2	2	1	5	1	5	5	1	5	4	5	1	5	4	1	4	4	1	4	4	1	4	2
350	1	1	28	1	4	1	4	2	Liceo Dario Salas	1	1	1	0	0	5	5	5	5	5	5	5	5	5	5	5	1	1	1	1	4	2	3	3	4	3	3	4	2	3	4	2	3	4	2	4	4	2	4	2
391	0	2	39	1	3	1	2	1	Liceo Dario Salas	1	2	1	2	2	3	3	3	3	3	4	3	3	2	3	4	1	1	1	1	3	2	3	4	3	3	3	4	2	3	4	4	2	4	3	4	2	2	4	2
392	0	1	40	1	2	1	4	1	Liceo Dario Salas	1	0	1	0	0	3	3	4	3	3	3	3	2	2	2	3	1	1	1	1	4	2	4	2	4	4	4	4	2	4	4	2	4	4	2	4	4	2	4	2
405	1	2	32	1	3	1	3	2	Liceo Dario Salas	1	2	1	2	2	5	5	5	5	5	5	5	4	5	5	5	1	2	1	1	4	3	4	2	4	4	4	4	2	4	4	2	4	4	2	4	4	2	4	3
407	0	3	36	1	6	2	4	1	Liceo Dario Salas	1	3	1	3	3	4	4	4	4	3	3	3	2	2	2	3	1	1	1	1	4	2	4	2	3	3	4	4	1	3	4	2	3	4	2	5	4	2	4	3
411	0	3	49	1	4	1	4	1	Liceo Dario Salas	1	4	2	3	3	5	4	4	4	3	3	3	4	3	3	4	1	1	1	1	4	2	4	4	3	3	3	5	1	3	4	2	3	4	2	5	4	1	4	2
439	1	2	27	1	3	1	4	2	Liceo Dario Salas	1	2	1	2	2	5	4	5	5	4	5	4	3	4	3	5	1	1	2	1	3	2	3	4	3	3	3	4	2	3	4	4	2	4	2	4	3	2	4	2
440	1	2	28	1	4	1	4	2	Liceo Dario Salas	1	2	1	2	2	5	5	5	5	4	4	4	4	4	4	4	1	1	1	1	3	2	3	4	2	2	3	4	2	3	4	4	2	3	2	4	4	2	4	2
465	1	1	27	1	1	1	2	2	Liceo Dario Salas	1	1	1	1	1	5	5	5	5	5	5	5	4	5	5	5	1	1	1	1	4	2	4	2	4	4	4	5	2	4	4	2	3	4	2	4	4	2	4	2
802	1	1	28	1	4	3	2	2	Liceo Dario Salas	1	1	1	1	1	5	5	5	5	5	5	5	5	5	5	5	2	2	1	1	4	1	3	1	5	4	4	5	2	4	3	1	5	4	1	5	3	1	4	2
872	1	3	28	1	3	1	4	2	Liceo Dario Salas	1	3	1	3	3	5	5	5	5	5	5	5	4	4	4	5	1	1	1	1	4	2	4	3	4	4	4	5	1	4	4	3	3	4	1	5	4	1	4	3
112	0	1	32	1	2	5	1	1	Liceo Espiritu Santo San Joaquin	2	1	5	1	1	3	4	5	5	5	5	5	3	3	3	3	3	3	3	3	3	3	3	3	3	3	3	3	3	3	3	3	3	3	3	3	3	3	3	3
205	1	4	34	1	3	1	2	2	Liceo Espiritu Santo San Joaquin	2	2	1	2	2	5	5	5	5	5	5	5	5	5	5	5	1	1	2	2	4	3	5	3	4	4	4	4	1	4	4	1	4	4	1	4	3	1	4	4
436	1	3	35	1	6	1	4	2	Liceo Gabriela Mistral	1	4	1	6	4	5	5	5	5	5	5	5	3	3	3	3	1	1	1	1	4	2	4	2	4	4	4	4	2	4	4	2	4	4	2	4	3	2	4	2
437	0	3	36	1	6	1	3	1	Liceo Gabriela Mistral	1	5	1	5	4	5	5	5	4	3	4	4	3	3	4	4	2	3	2	2	4	2	4	2	4	4	4	4	2	4	3	2	4	3	2	4	3	2	4	1
641	0	2	32	1	3	1	3	1	Liceo Gabriela Mistral	1	2	1	1	1	5	5	5	5	5	5	5	5	4	4	4	1	1	2	2	5	2	4	2	4	4	4	5	2	4	4	2	4	4	1	4	3	1	4	1
965	1	3	30	1	4	1	3	2	Liceo Gabriela Mistral	1	4	1	4	4	4	5	5	5	4	4	5	5	4	5	5	2	2	2	2	3	2	3	2	3	4	3	5	1	3	2	2	4	3	2	5	3	2	3	1
566	1	1	37	1	8	2	4	2	Liceo Nuevo Amanecer	1	2	1	3	2	5	5	5	5	5	5	5	3	3	5	1	1	1	1	1	4	2	4	2	4	4	4	4	2	4	4	2	4	3	2	4	4	2	4	1
576	1	1	25	1	3	3	1	2	Liceo Nuevo Amanecer	1	2	2	2	2	4	4	4	4	5	5	5	3	3	3	1	2	2	2	2	5	1	5	1	5	5	5	5	1	5	5	1	5	5	1	5	5	1	5	1
577	1	3	33	1	3	1	2	2	Liceo Nuevo Amanecer	1	1	1	2	1	5	3	5	5	4	4	5	1	3	5	1	3	3	3	3	4	2	3	2	3	3	4	5	1	3	4	2	5	4	2	5	3	2	3	1
669	1	1	35	1	1	1	2	2	Liceo Polivalente Mercedes Marín del Sol	2	1	1	1	1	4	4	4	5	5	5	5	4	5	4	5	3	2	2	2	4	2	4	2	4	4	4	4	2	4	4	2	4	4	2	4	4	2	2	3
672	0	1	29	1	3	1	5	1	Liceo Polivalente Mercedes Marín del Sol	2	1	3	1	1	5	4	4	5	5	5	5	3	4	5	4	2	1	2	2	3	3	3	2	4	4	4	4	2	4	5	2	4	4	2	4	5	2	4	2
151	1	3	40	1	5	1	4	2	Liceo Polivalente San José de la Preciosa Sangr	2	4	1	4	4	5	5	5	5	5	5	5	5	5	5	5	1	1	1	1	4	2	4	2	5	5	4	5	1	5	4	1	5	5	1	5	5	5	4	1
109	1	1	37	1	4	1	4	2	Liceo Ruiz Tagle	2	1	1	4	1	5	5	5	5	5	5	5	5	5	5	5	3	3	3	3	5	2	5	2	4	5	5	5	5	5	4	4	5	5	1	5	5	1	5	2
115	0	1	36	1	5	1	3	1	Liceo Ruiz Tagle	2	1	1	4	4	5	5	5	5	5	5	5	5	5	5	5	2	4	3	2	5	1	5	1	5	5	5	5	1	5	5	2	5	5	2	5	5	2	5	2
969	1	1	32	1	1	1	4	2	Los Francos	1	1	1	1	1	5	5	1	5	5	5	5	5	5	5	5	1	1	1	1	5	4	5	2	5	5	5	5	1	5	4	1	5	5	1	5	5	3	3	5
632	1	2	26	1	3	1	2	2	Matilde Huici Navas	1	2	1	2	2	5	5	5	5	5	5	5	2	1	3	2	1	1	1	1	5	1	5	2	4	5	5	5	1	4	4	2	5	5	1	5	5	1	5	1
635	1	1	31	1	7	4	2	3	Matilde Huici Navas	1	1	2	1	1	5	5	5	5	4	5	5	1	1	1	1	4	4	4	3	4	3	4	3	3	4	4	4	2	4	4	2	4	4	2	4	4	2	4	1
643	1	3	32	1	2	3	3	2	Matilde Huici Navas	1	2	4	2	2	4	3	3	3	3	4	4	1	1	2	2	2	2	2	2	4	2	4	2	4	4	4	5	2	4	4	2	4	4	2	5	4	2	4	1
320	1	2	40	1	5	1	4	2	Miguel de Cervantes	2	3	5	3	3	5	5	5	5	4	5	5	3	3	3	2	1	1	3	1	4	2	4	1	4	4	4	5	1	4	5	1	5	5	1	4	5	2	5	3
500	1	4	32	1	5	1	3	2	Pablo Neruda	1	2	1	4	2	5	4	5	4	5	3	3	2	4	5	5	1	2	2	1	4	5	4	1	2	4	1	4	2	4	3	1	4	3	1	5	4	2	4	5
498	1	1	56	1	3	1	4	3	Pablo Neruda	1	2	1	2	2	4	1	2	5	5	2	5	5	5	5	5	1	1	1	1	5	4	5	1	3	5	5	5	1	5	5	1	5	5	1	5	5	1	3	5
614	1	4	25	1	1	1	2	2	Pedro Aguirre Cerda	1	1	1	1	1	5	3	3	5	2	3	3	2	2	2	2	2	2	2	2	2	2	3	2	4	3	3	2	2	3	3	3	4	3	3	4	3	2	3	4
105	1	4	32	1	4	1	4	2	Pequeños Héroes de la Concepción	1	4	1	4	4	5	5	5	5	4	5	4	5	5	5	5	1	2	2	2	4	2	4	2	4	4	4	4	2	4	5	1	4	4	1	5	4	1	4	3
412	0	4	36	1	5	1	4	1	Pequeños Héroes de la Concepción	1	4	1	4	4	4	4	4	4	3	5	4	3	2	2	2	1	1	1	1	3	2	3	4	2	2	3	4	2	3	4	4	3	4	3	5	4	1	4	2
422	1	3	29	1	2	1	2	2	Piloto Pardo	1	2	1	2	2	5	5	5	5	5	5	5	3	3	5	3	5	5	5	2	5	2	5	1	5	5	5	5	1	5	5	1	5	5	1	5	5	1	5	3
317	1	2	36	1	5	1	1	2	Poeta Pablo Neruda	1	4	1	4	2	5	5	5	5	5	5	5	5	5	5	5	2	2	1	1	5	1	2	1	5	4	5	5	1	4	2	1	5	2	1	5	3	1	5	1
430	1	4	43	1	4	2	3	2	Reino de Noruega	1	3	2	3	3	4	4	4	4	3	4	4	3	3	3	3	2	4	4	3	4	3	3	2	3	4	3	4	2	3	3	2	4	4	2	4	3	2	4	3
650	1	3	36	1	4	1	4	2	Reino de Noruega	1	4	1	4	4	5	5	5	5	5	5	5	4	3	4	3	1	1	1	1	4	1	3	3	4	4	3	4	2	3	5	1	4	4	1	4	4	2	3	3
55	1	4	46	1	2	3	3	2	Renacer	1	2	1	2	2	5	5	5	5	5	5	3	2	2	3	2	3	4	3	2	3	3	4	2	2	4	3	5	1	3	3	2	4	4	2	4	3	1	3	3
330	1	3	52	1	1	1	2	3	República de Francia	1	1	1	1	1	5	5	5	5	5	5	5	5	5	5	5	4	3	4	1	4	1	4	3	4	5	5	5	1	5	5	2	5	5	3	5	5	1	5	1
867	1	4	40	1	3	4	3	2	República de indonesia	1	3	1	3	3	3	3	3	3	3	3	3	2	3	3	3	1	1	1	1	3	3	4	2	3	3	4	4	1	4	4	2	3	4	2	4	4	2	4	3
615	1	1	30	1	2	1	1	2	Saint Rose School	2	2	1	2	2	3	2	1	3	2	3	1	1	1	1	1	3	3	3	3	3	3	3	3	3	3	3	3	3	3	3	3	3	3	3	4	3	3	3	3
621	1	4	33	1	2	1	2	2	Saint Rose School	2	2	1	2	2	2	4	4	2	5	5	5	2	2	3	2	2	1	1	2	5	1	5	1	3	5	5	5	1	5	5	5	5	3	1	5	3	1	4	3
397	0	4	40	1	7	1	4	1	Saint Rous de Matta	2	6	1	6	6	5	5	5	5	5	5	5	5	5	5	5	1	1	1	1	5	1	5	1	5	5	5	5	1	5	5	1	5	5	1	5	5	1	5	2
128	1	1	29	1	4	1	3	2	San José Obrero	2	1	1	2	1	4	3	4	4	5	5	5	3	3	5	3	3	3	3	2	4	3	3	3	3	3	3	4	3	3	3	3	4	3	2	4	3	3	3	3
190	0	4	50	1	6	1	5	1	San Juan Evangelista	2	4	1	5	4	5	5	5	5	4	5	3	4	5	4	5	1	1	1	1	4	1	4	1	5	4	4	5	1	4	4	1	5	5	1	5	4	1	4	1
583	1	1	42	1	8	1	2	2	Santa Juliana	1	3	1	3	3	5	5	5	5	5	5	5	5	5	5	5	1	1	1	1	2	2	2	2	3	2	2	4	2	3	2	2	4	3	2	4	3	3	3	4
218	1	4	30	1	2	1	4	2	Santa Teresa del Niño Jesús	2	2	1	2	2	5	4	4	5	5	5	4	4	5	5	5	1	1	1	1	5	1	5	1	5	5	4	5	1	4	4	1	5	4	1	5	4	1	4	1
956	1	1	42	1	5	1	2	2	Santa Teresita	2	1	1	3	1	5	5	5	5	5	5	5	5	5	5	5	2	3	3	2	3	2	3	1	3	2	3	4	2	3	3	2	3	3	2	4	3	2	3	2
964	1	1	35	1	5	1	2	2	Santa Teresita	2	1	1	2	1	5	5	5	5	4	5	5	4	4	4	5	2	2	2	2	3	2	3	2	3	3	3	4	2	3	3	2	4	3	1	4	3	2	4	2
396	1	2	30	1	1	1	2	2	Santiago de Chile	1	1	1	1	1	5	5	5	5	4	5	5	4	4	4	2	2	2	2	2	5	3	4	2	3	4	4	4	1	4	4	2	4	4	2	4	4	3	4	2
842	1	4	41	1	2	1	3	2	Sol Naciente	1	2	1	2	3	2	1	1	1	1	3	1	1	1	1	1	1	1	1	1	5	3	5	1	5	5	1	5	1	5	5	1	5	5	1	5	5	1	5	5
101	1	3	31	1	1	5	1	2	Sor Teresa de Los Andes	1	1	5	1	1	5	5	5	5	2	5	4	1	2	3	1	4	4	4	2	3	4	2	4	4	4	4	4	2	2	4	3	4	4	2	4	4	2	4	4
521	1	2	36	1	3	1	3	2	Sor Teresa de Los Andes	1	3	1	3	3	5	5	5	5	5	5	5	5	4	5	5	1	1	1	2	5	1	3	3	3	3	3	4	2	3	4	1	4	4	1	4	3	1	4	1
729	1	1	29	1	4	4	2	2	Sor Teresa de Los Andes	1	3	1	3	3	5	5	5	5	5	5	5	5	5	5	5	1	1	1	1	4	1	3	4	3	3	4	4	2	3	4	2	4	4	1	4	4	1	3	2
768	1	2	38	1	3	1	3	2	Sor Teresa de Los Andes	1	3	1	3	3	5	5	5	5	5	5	5	5	3	4	5	2	1	1	1	4	2	3	2	4	4	4	4	2	4	4	1	4	4	1	4	4	1	4	3
200	1	4	51	1	4	1	4	3	Spring College II	2	4	1	4	4	5	5	5	5	5	5	5	4	4	5	4	1	2	2	2	4	2	4	2	4	4	4	5	1	4	3	3	4	5	1	4	4	2	4	2
86	1	3	36	1	4	1	4	2	Teniente Dagoberto Godoy	2	2	1	2	2	5	5	5	5	3	5	3	3	5	3	1	2	1	1	1	5	1	5	3	4	3	3	5	1	3	3	1	5	3	2	5	5	1	4	3
629	1	1	36	1	3	1	3	2	Teniente Dagoberto Godoy	2	3	1	3	3	5	5	5	5	5	5	5	5	5	5	5	1	1	1	1	5	1	4	1	4	4	4	4	1	4	4	2	4	4	1	5	4	1	4	4
438	1	2	36	1	4	1	4	2	Teniente Dagoberto Godoy	2	2	1	3	2	5	5	5	5	4	5	5	4	4	5	5	1	1	1	1	4	2	3	4	4	4	4	4	2	3	4	2	4	4	2	4	4	2	4	3
537	1	4	37	1	3	4	3	2	Teniente Dagoberto Godoy	2	2	4	3	2	5	5	2	4	5	2	2	3	3	3	3	2	2	2	2	5	4	3	3	3	5	3	3	3	2	3	1	3	3	2	4	3	3	2	5
561	1	2	29	1	2	1	2	2	Teniente Dagoberto Godoy	2	1	1	2	1	4	2	1	4	5	5	3	4	4	4	4	1	2	2	2	4	4	3	3	3	5	3	4	2	3	4	2	5	5	2	5	4	2	4	3
562	0	3	32	1	2	1	3	1	Teniente Dagoberto Godoy	2	2	1	2	3	5	1	1	5	3	2	3	3	3	3	3	1	1	1	2	4	2	4	2	4	4	4	5	1	4	3	1	5	5	2	5	5	2	2	4
286	1	1	28	1	1	1	3	2	Terra andina	1	1	1	1	1	5	4	4	5	1	1	3	3	3	3	3	3	4	2	1	5	1	5	1	5	5	4	5	1	3	4	1	5	4	2	5	5	1	5	1
41	1	2	23	1	1	1	2	2	Unión Latinoamericana	1	0	1	1	0	5	5	5	5	4	5	1	3	3	4	1	1	1	1	1	4	3	4	1	4	3	4	4	1	4	3	1	4	5	1	5	5	1	3	3
954	1	4	48	2	21	1	2	2	Abdon Cifuentes	1	6	1	6	6	5	3	1	5	5	5	5	5	5	5	4	1	1	1	1	5	2	5	1	5	5	5	5	1	5	5	1	5	5	1	5	5	1	5	5
955	1	3	48	2	23	3	2	2	Abdon Cifuentes	1	6	5	5	5	5	3	1	3	1	5	1	1	1	1	1	1	2	2	2	2	5	2	3	2	2	2	5	3	2	4	1	4	2	4	4	2	4	4	4
959	1	4	33	2	10	1	2	2	Abdon Cifuentes	1	1	1	7	1	5	5	1	3	5	5	5	3	1	1	3	1	1	1	1	5	2	5	5	5	4	5	5	1	5	5	1	5	5	1	5	5	3	3	5
960	1	4	28	2	1	1	2	2	Abdon Cifuentes	1	1	1	2	1	1	1	1	3	1	4	1	1	1	1	1	1	1	1	1	4	4	3	4	3	3	4	5	1	5	3	2	4	4	2	3	4	2	2	1
70	1	2	49	2	14	4	2	2	Angelmo	1	7	4	4	4	3	4	4	3	4	4	4	3	3	4	4	3	4	4	3	4	3	4	3	3	4	4	4	4	3	3	4	3	3	3	3	4	3	3	3
415	1	3	52	2	26	1	2	3	Atenea	1	4	1	4	4	5	5	5	5	5	5	5	5	5	5	5	3	1	1	1	3	2	5	5	5	5	5	5	1	5	3	1	5	4	1	4	5	1	5	2
51	1	4	37	2	7	3	2	2	Calvo Mackenna	1	5	1	5	5	4	4	4	5	5	5	5	4	2	5	5	2	4	3	2	4	3	4	3	4	3	3	3	3	3	3	4	4	4	3	4	4	3	4	3
895	1	3	36	2	11	1	2	2	Camilo Henríquez	1	3	1	3	3	5	5	5	5	5	5	5	5	5	5	5	5	5	5	4	5	3	5	3	5	5	5	5	1	5	3	1	4	3	1	5	3	3	3	3
896	1	1	22	2	1	1	2	2	Camilo Henríquez	1	1	3	1	1	1	2	1	2	5	3	3	2	2	2	4	1	2	2	2	5	3	3	5	5	5	3	5	1	5	3	1	5	5	1	5	4	3	3	2
917	1	2	31	2	13	5	4	2	Camilo Henríquez	1	2	5	5	2	5	1	1	5	5	5	5	5	5	5	5	3	4	2	4	2	4	2	4	2	4	2	5	3	2	4	3	4	4	4	4	4	4	3	4
242	1	4	39	2	16	1	2	2	Colegio Alcantara de Peñalolen	2	2	1	5	2	5	5	5	5	5	5	5	3	3	5	5	2	4	2	2	5	1	5	3	3	3	5	5	1	4	5	2	5	5	1	5	4	1	4	2
259	1	2	31	2	13	1	3	2	Colegio Alcantara de Peñalolen	2	2	1	3	2	5	5	5	5	5	5	5	3	2	5	2	2	2	2	2	5	2	3	3	4	4	5	5	1	4	4	1	5	5	2	5	3	2	4	1
770	1	4	38	2	16	2	2	2	Colegio Alcantara de Peñalolen	2	4	2	5	4	4	5	5	5	5	5	5	3	4	4	4	4	3	2	2	4	2	4	2	4	4	4	2	4	4	4	2	4	4	2	4	4	2	4	4
772	1	1	41	2	9	2	3	2	Colegio Alcantara de Peñalolen	2	1	1	1	1	5	5	5	5	5	5	5	1	3	4	3	2	2	4	2	4	1	4	2	4	4	4	4	2	4	4	2	4	4	1	4	4	2	4	2
509	1	3	43	2	4	1	3	2	Colegio Bau	2	4	1	4	4	5	5	5	5	5	5	5	5	5	5	5	1	1	1	1	5	2	3	1	5	5	5	5	1	4	4	1	5	5	1	5	5	1	5	1
627	1	2	40	2	5	3	2	2	Colegio Bau	2	4	1	4	2	5	5	5	5	5	5	5	4	3	3	3	1	1	1	1	4	2	3	2	3	3	3	4	2	3	4	2	3	4	2	4	4	2	4	3
642	1	4	43	2	7	1	3	2	Colegio Bau	2	7	1	6	4	5	5	5	5	5	5	5	5	5	5	5	1	1	1	1	5	1	3	2	3	4	4	4	2	4	4	2	4	4	2	4	4	2	4	2
685	1	4	36	2	5	1	2	2	Colegio Bau	2	5	1	5	5	4	4	4	4	4	5	5	3	4	4	4	1	1	1	1	5	1	5	1	5	5	5	5	1	5	5	1	5	5	1	5	5	1	5	1
823	1	3	43	2	4	1	2	2	Colegio Bau	2	4	1	4	4	5	5	5	5	5	5	5	5	5	5	5	1	1	1	1	5	1	3	2	4	5	4	4	1	4	5	1	4	3	2	4	4	2	4	2
854	1	1	42	2	6	1	3	3	Colegio Bau	2	6	1	4	2	4	5	5	5	5	5	5	4	4	4	4	1	1	1	1	5	1	5	1	4	4	4	4	2	4	4	1	5	5	1	5	4	1	4	3
999	1	4	29	2	3	1	2	2	Colegio Bau	2	3	1	4	4	5	5	5	5	5	5	5	4	5	5	5	1	1	1	1	5	1	5	1	5	4	4	4	1	5	4	1	5	4	2	4	4	1	5	1
1000	1	4	29	2	4	1	2	2	Colegio Bau	2	4	1	4	4	5	5	5	5	5	5	5	5	5	5	5	1	1	1	1	5	1	4	1	4	4	4	4	2	4	4	1	4	4	2	5	5	1	5	1
456	1	4	43	2	6	1	2	2	Colegio Bau	2	6	1	5	4	5	5	3	5	4	4	3	2	4	4	4	2	4	4	3	4	2	4	2	4	4	4	4	2	4	4	2	4	5	2	4	4	2	4	2
816	1	1	38	2	5	1	3	2	Colegio Bau	2	4	1	3	3	5	5	5	5	5	5	5	5	5	5	5	2	2	2	2	4	3	3	4	3	3	4	4	2	3	4	2	4	4	3	4	4	2	4	3
255	1	2	32	2	7	1	3	2	Colegio Carlos Fernández Peña	1	4	1	6	4	5	5	5	5	5	5	5	5	5	5	5	1	1	1	1	4	1	3	1	4	4	4	4	1	4	3	2	4	4	1	4	4	2	4	3
983	1	3	29	2	14	2	3	2	Colegio Centenario de Maipú	2	2	2	2	2	4	4	4	4	4	5	5	3	3	4	4	2	4	3	2	4	2	4	2	4	4	3	4	2	4	4	2	4	3	2	4	3	2	4	4
1008	1	3	29	2	12	1	3	2	Colegio Centenario de Maipú	2	3	2	3	3	4	3	4	4	4	5	5	3	3	4	4	2	3	3	2	3	2	3	2	2	4	3	4	2	3	4	2	4	4	3	4	3	3	4	3
674	1	4	43	2	16	1	2	2	Colegio Confederación Suiza	1	9	1	5	4	5	5	5	5	5	5	5	3	3	3	1	3	3	3	3	4	1	4	2	4	4	4	5	2	4	4	2	4	4	2	4	4	2	4	2
675	1	4	36	2	10	1	2	2	Colegio Confederación Suiza	1	3	1	5	4	5	3	4	5	5	5	5	1	1	5	3	2	2	2	2	4	1	3	3	3	3	4	4	2	3	4	3	5	4	2	5	3	1	3	1
692	1	4	38	2	12	1	2	2	Colegio Confederación Suiza	1	8	1	5	5	4	4	4	4	4	4	4	2	1	3	2	3	3	2	2	3	2	3	4	2	3	3	4	3	2	3	4	3	3	3	4	2	4	3	3
497	1	4	37	2	22	1	3	2	Colegio Coronel Eleuterio Ramirez Molina	2	5	1	7	5	5	3	4	5	5	5	5	1	3	4	2	3	3	4	3	4	2	3	2	3	4	4	5	2	3	4	2	5	4	2	4	4	2	4	2
502	1	1	28	2	17	1	2	2	Colegio Coronel Eleuterio Ramirez Molina	2	1	1	3	1	5	5	5	5	5	5	5	1	3	5	1	2	2	2	2	3	3	3	3	3	3	3	4	2	3	3	3	4	3	3	4	3	3	3	3
504	0	3	32	2	16	1	3	1	Colegio Coronel Eleuterio Ramirez Molina	2	3	1	3	3	5	5	4	5	5	4	4	3	3	3	2	2	2	2	2	5	2	4	2	4	4	4	4	2	4	4	2	5	4	1	5	4	3	4	1
352	1	3	35	2	8	2	3	2	Colegio Coyancura	2	3	2	3	3	4	4	5	5	4	5	5	3	3	4	3	2	3	1	1	4	2	4	2	4	4	4	4	2	4	3	2	4	4	4	4	3	4	4	2
353	0	2	36	2	11	1	4	1	Colegio Coyancura	2	2	1	2	2	4	3	4	4	4	4	4	4	4	4	4	1	3	1	1	3	3	4	2	3	3	4	4	2	3	3	2	4	3	2	4	3	2	4	3
256	1	1	43	2	22	1	2	2	Colegio George Washington	2	12	1	3	3	5	5	5	5	5	5	5	5	5	5	5	1	4	1	1	5	1	3	4	3	3	4	4	2	3	4	3	4	4	2	4	4	2	4	2
945	1	4	50	2	11	1	4	2	Colegio George Washington	2	4	1	4	4	5	5	5	5	5	5	5	5	5	5	5	1	3	1	1	4	1	5	1	5	5	3	5	1	3	4	1	5	3	1	5	4	1	5	4
950	1	4	50	2	11	1	4	2	Colegio George Washington	2	4	1	4	4	5	5	5	5	5	5	5	5	5	5	5	3	3	3	3	3	3	3	3	3	3	3	3	3	3	3	3	3	3	3	3	3	3	3	3
401	1	2	41	2	9	1	2	2	Colegio Hermanos Matte	2	2	1	4	2	5	5	5	5	5	5	5	4	5	5	5	3	4	4	2	3	3	3	3	3	3	3	4	2	3	4	4	4	4	2	4	4	3	4	4
477	1	3	36	2	20	1	2	2	Colegio Hermanos Matte	2	4	1	4	3	5	5	5	5	4	4	5	1	1	3	3	2	3	4	2	4	3	4	2	4	3	4	4	2	4	4	2	4	4	2	4	4	3	4	2
855	0	1	31	2	10	1	2	1	Colegio Hernan Merino Correa	1	3	1	3	3	5	5	5	5	5	5	5	5	5	5	5	1	2	1	1	3	1	3	1	5	3	3	5	1	5	5	1	5	3	1	5	3	1	4	4
1004	1	1	34	2	10	1	3	2	Colegio Hernan Merino Correa	1	3	1	3	3	5	5	5	5	5	5	5	5	5	5	5	3	3	3	3	3	3	3	3	3	3	3	3	3	3	3	3	3	3	3	3	3	3	3	3
1006	0	1	35	2	25	1	2	1	Colegio Hernan Merino Correa	1	3	1	3	3	5	5	5	5	5	5	5	5	5	5	5	1	3	1	1	4	1	3	3	3	4	4	5	3	4	3	3	3	3	3	3	3	3	3	3
1011	0	4	30	2	10	1	1	1	Colegio Hernan Merino Correa	1	6	1	6	2	5	5	5	5	5	5	5	5	5	5	5	1	4	1	3	2	1	5	2	4	3	3	4	1	3	5	1	5	3	3	3	3	3	3	3
176	1	3	30	2	13	1	3	2	Colegio Juan Bautista Pastene	1	2	1	5	3	5	5	5	5	5	5	5	4	3	5	3	3	4	4	3	5	1	5	1	5	5	5	5	1	5	5	1	5	5	1	5	5	1	5	1
383	1	4	40	2	18	1	2	2	Colegio Juan Bautista Pastene	1	4	1	6	4	5	5	5	5	5	5	5	4	3	3	3	1	3	1	1	5	1	5	1	5	5	5	5	1	5	5	1	5	5	1	5	5	1	5	1
510	1	3	40	2	18	1	3	2	Colegio Juan Bautista Pastene	1	3	1	4	3	5	5	5	5	5	5	5	3	1	4	3	3	3	3	3	4	2	4	1	4	4	4	5	1	4	4	2	5	4	2	4	4	1	4	1
512	1	2	33	2	12	3	2	2	Colegio Juan Bautista Pastene	1	3	3	3	3	4	3	4	4	5	5	5	4	1	5	1	2	2	2	2	3	2	3	2	2	2	3	4	2	2	3	4	3	3	3	4	3	3	3	3
519	1	2	34	2	9	1	2	2	Colegio Juan Bautista Pastene	1	2	1	3	2	5	5	5	5	5	5	5	5	5	5	5	2	2	2	2	4	2	4	2	4	4	4	4	2	4	4	2	4	4	2	4	4	2	4	2
237	1	1	38	2	15	3	2	2	Colegio Juan Moya Morales	1	2	5	2	2	4	4	4	4	4	4	4	4	4	4	4	2	4	4	4	4	2	4	4	4	4	4	4	2	4	2	2	4	4	2	4	4	3	4	2
273	1	3	40	2	5	2	4	2	Colegio Juan Moya Morales	1	3	2	3	3	4	5	4	5	4	5	5	4	4	4	4	2	3	2	4	4	3	4	4	4	4	4	4	2	4	4	2	4	4	2	5	5	2	4	2
480	0	1	58	2	1	1	3	3	Colegio Juan Moya Morales	1	1	2	1	1	4	4	4	4	5	5	5	4	4	4	4	3	4	3	3	4	2	4	4	4	4	4	4	4	4	3	2	4	4	2	4	4	2	4	3
781	1	3	32	2	8	2	3	2	Colegio Leonardo da Vinci	1	2	2	3	3	3	3	4	4	4	5	5	3	3	3	4	3	4	3	2	3	3	2	2	3	3	3	4	2	2	4	2	3	2	2	3	3	2	3	2
786	1	3	43	2	2	2	3	2	Colegio Leonardo da Vinci	1	2	2	2	2	3	3	4	4	3	4	5	3	3	3	4	3	5	3	3	3	2	3	3	2	4	3	4	3	3	2	2	3	3	2	4	3	3	2	3
852	0	3	37	2	11	2	3	1	Colegio Leonardo da Vinci	1	3	1	3	3	4	3	4	4	4	5	5	2	2	4	4	3	3	2	2	4	2	4	2	4	4	3	4	2	3	4	4	3	4	2	4	4	2	4	2
862	1	2	29	2	12	1	2	2	Colegio Leonardo da Vinci	1	2	2	2	2	4	3	3	4	4	5	5	3	3	4	4	2	4	2	2	4	2	4	2	3	4	3	4	2	2	3	2	4	4	2	4	2	2	4	3
864	1	4	29	2	8	2	2	2	Colegio Leonardo da Vinci	1	3	1	4	3	3	3	4	4	4	4	5	3	3	4	4	2	4	3	2	3	4	3	3	2	2	2	4	2	2	2	3	3	3	2	4	3	3	3	2
865	1	3	27	2	14	2	3	2	Colegio Leonardo da Vinci	1	3	3	3	3	4	3	4	4	3	4	4	3	3	3	4	3	4	4	3	3	3	2	2	4	4	2	3	2	3	2	2	3	3	2	3	2	3	2	3
387	1	3	39	2	15	1	2	2	Colegio Likankura	1	2	1	4	3	5	5	5	5	5	5	5	4	4	4	4	2	3	3	2	4	3	3	3	3	3	4	4	2	3	3	2	4	4	2	4	4	2	3	2
403	1	3	32	2	6	2	3	2	Colegio Likankura	1	1	2	4	1	5	5	5	5	5	5	5	3	2	5	4	1	4	2	1	4	2	2	4	2	2	3	4	3	2	3	2	3	3	3	3	2	3	3	3
426	0	4	44	2	17	1	2	1	Colegio Likankura	1	4	1	6	4	5	5	5	5	5	5	5	5	3	5	5	2	4	3	2	3	3	2	3	3	3	3	4	3	3	3	2	4	3	2	4	3	2	3	2
428	1	2	28	2	12	1	3	2	Colegio Likankura	1	3	1	3	2	5	5	5	5	5	5	5	2	3	2	1	2	3	2	2	4	2	3	2	2	3	4	4	2	3	3	2	4	4	2	4	3	3	3	2
506	1	4	44	2	16	1	2	2	Colegio Likankura	1	2	1	5	2	4	4	4	4	5	5	5	1	1	5	1	4	4	3	3	4	1	4	2	4	4	4	4	2	4	4	2	4	4	2	4	4	2	4	2
933	1	4	38	2	18	1	3	2	Colegio Los Bosquinos	1	3	2	3	3	4	4	5	5	3	4	5	3	3	4	5	2	3	2	2	3	3	4	2	3	4	2	4	2	4	4	4	4	4	2	4	3	2	3	4
944	1	3	27	2	12	2	2	2	Colegio Los Bosquinos	1	3	2	3	3	3	4	4	4	4	5	5	3	3	4	4	2	4	4	2	3	3	4	2	3	3	3	4	2	3	3	2	4	2	2	4	3	2	3	2
946	1	3	38	2	12	2	3	2	Colegio Los Bosquinos	1	3	2	3	3	1	4	4	4	4	5	5	3	3	4	4	2	4	2	2	3	4	4	2	3	4	2	4	2	4	3	2	4	3	2	3	2	3	3	4
963	1	3	29	2	12	2	3	2	Colegio Los Bosquinos	1	2	2	2	2	4	3	3	4	4	5	5	3	3	4	4	2	3	3	2	4	2	4	2	4	4	4	4	2	4	3	2	4	4	2	4	4	2	4	3
972	1	3	38	2	8	2	2	2	Colegio Los Bosquinos	1	2	2	3	2	3	4	4	4	4	5	5	3	3	4	5	2	3	3	2	2	3	4	2	3	4	3	4	2	3	3	2	3	3	2	4	4	2	2	3
985	0	4	35	2	12	2	3	1	Colegio Los Bosquinos	1	3	2	4	3	3	4	4	4	4	5	5	3	3	4	4	2	3	1	1	4	2	4	2	4	4	4	4	2	3	4	2	4	2	2	4	2	4	3	2
378	1	1	42	2	23	1	2	2	Colegio Los Navios	1	2	1	5	2	5	5	5	5	5	5	5	3	5	5	5	1	1	1	1	5	2	4	2	4	4	4	4	2	4	4	2	4	4	2	4	4	2	4	2
278	0	2	28	2	10	1	4	1	Colegio Máster College	2	2	1	2	1	5	5	5	5	5	5	5	5	5	5	5	1	1	1	1	4	1	5	1	5	5	5	5	1	4	3	1	5	5	1	4	3	1	5	2
982	0	1	59	2	6	1	3	1	Colegio Máster College	2	1	1	3	3	5	5	5	5	5	5	5	5	5	5	5	3	4	2	2	3	3	3	3	3	3	3	3	3	3	3	3	3	3	3	3	3	3	3	3
877	1	3	29	2	10	2	3	2	Colegio Millahue	1	3	2	3	3	3	3	3	4	4	5	5	3	3	3	4	2	4	3	2	3	4	2	4	2	3	2	4	2	3	3	2	3	3	2	2	3	2	3	3
879	1	2	29	2	12	3	3	2	Colegio Millahue	1	2	2	2	2	4	3	4	4	3	4	4	3	3	2	4	2	3	2	3	4	2	4	2	4	4	3	4	2	4	3	2	4	4	2	4	3	2	4	4
881	0	3	36	2	14	2	3	1	Colegio Millahue	1	3	2	3	3	2	3	4	4	2	4	4	3	1	3	4	2	3	2	2	3	3	4	2	3	4	3	3	2	3	3	2	4	4	2	4	3	3	4	2
914	1	3	28	2	9	2	3	2	Colegio Millahue	1	3	2	3	3	3	4	4	4	3	4	4	3	3	4	4	2	4	3	3	3	2	3	2	4	4	3	4	2	3	2	3	4	2	2	4	3	2	3	3
920	0	4	27	2	10	2	3	1	Colegio Millahue	1	3	2	3	3	4	5	5	5	3	4	4	3	3	3	3	2	3	2	1	3	2	4	2	4	4	3	4	2	4	3	2	4	3	2	4	2	3	4	3
925	1	4	36	2	14	2	3	2	Colegio Millahue	1	3	2	3	3	3	4	4	4	4	4	4	3	4	5	5	2	4	2	2	3	4	2	2	3	4	2	4	2	4	4	2	4	2	2	4	2	2	4	2
928	1	3	29	2	14	2	3	2	Colegio Millahue	1	3	2	3	3	3	3	3	4	4	4	5	3	3	3	4	2	4	3	2	3	2	4	2	3	4	3	4	2	4	4	2	3	4	2	4	2	2	4	3
930	1	2	38	2	9	2	3	2	Colegio Millahue	1	2	2	3	2	2	3	4	4	4	5	5	3	3	3	5	2	3	2	3	4	2	4	2	4	4	2	4	2	4	3	2	4	4	2	3	3	2	3	3
596	0	4	32	2	5	2	2	1	Colegio Millantu	1	4	2	4	4	5	4	4	4	4	5	5	4	4	4	4	2	3	2	1	4	2	4	2	4	4	4	4	1	4	4	4	4	4	2	4	4	1	4	1
620	1	3	28	2	9	1	3	2	Colegio Millantu	1	3	1	3	3	4	4	4	5	5	5	5	4	4	4	4	3	3	2	2	4	2	4	4	4	4	4	4	2	4	4	2	4	4	4	4	4	2	4	4
624	1	3	35	2	12	2	2	2	Colegio Millantu	1	3	1	3	3	4	5	5	5	5	5	5	2	4	4	5	3	4	3	2	4	3	4	2	4	4	4	4	2	4	4	2	4	4	2	4	4	4	4	4
225	1	1	29	2	14	4	2	2	Colegio Miravalle	1	2	2	3	2	5	5	5	5	5	5	5	3	2	5	3	2	2	2	2	3	2	3	4	2	2	3	4	2	3	3	3	4	3	2	4	3	2	3	1
252	0	2	36	2	12	1	2	1	Colegio Miravalle	1	3	1	4	2	4	3	4	4	4	5	5	2	3	5	3	3	3	3	3	5	1	5	1	5	5	5	5	1	5	5	1	5	5	1	5	5	1	5	1
548	1	1	28	2	12	1	2	2	Colegio Miravalle	1	2	1	2	2	5	5	5	5	5	5	5	5	5	5	5	2	2	2	2	4	1	3	2	4	4	5	5	2	4	4	2	4	4	2	5	4	1	4	1
298	1	1	30	2	10	1	3	2	Colegio Monte Verde	2	2	1	3	2	5	5	5	5	5	5	5	4	3	5	3	1	3	2	2	4	2	3	3	3	3	3	4	2	3	4	3	4	4	2	5	4	2	3	1
301	1	3	34	2	10	1	2	2	Colegio Monte Verde	2	3	2	5	3	5	5	5	5	5	5	5	5	3	5	1	2	2	1	1	4	3	3	2	4	4	4	5	2	3	4	2	5	4	2	5	4	2	3	2
302	0	3	35	2	15	1	2	1	Colegio Monte Verde	2	4	1	4	4	4	4	3	4	5	5	5	4	3	5	1	4	4	4	3	5	2	3	2	3	4	4	4	2	3	4	2	4	4	2	4	3	2	3	2
726	1	1	59	2	7	1	1	3	Colegio Nobel Pablo Neruda	1	2	1	3	2	5	5	5	5	3	4	3	3	2	2	3	1	4	4	4	5	3	4	2	3	3	3	3	2	3	5	1	5	5	1	5	5	3	5	2
826	1	3	36	2	15	1	3	2	Colegio Nobel Pablo Neruda	1	4	1	4	4	4	2	3	4	4	5	5	3	3	3	4	2	3	2	2	4	3	4	2	3	4	3	4	2	3	4	2	4	3	2	4	3	3	4	3
840	0	4	26	2	9	3	3	1	Colegio Nobel Pablo Neruda	1	3	2	3	3	3	3	3	4	3	4	4	3	3	4	4	3	4	3	2	3	3	3	2	4	3	3	4	2	3	3	2	3	3	2	4	3	3	3	3
843	1	3	39	2	9	2	3	2	Colegio Nobel Pablo Neruda	1	3	2	3	3	3	4	4	4	4	4	5	3	3	3	4	3	3	2	2	3	2	4	2	2	4	3	4	3	3	4	2	3	3	2	4	3	2	3	3
850	1	2	28	2	12	2	2	2	Colegio Nobel Pablo Neruda	1	2	2	3	3	4	4	4	5	4	5	5	3	3	3	4	2	3	2	1	4	2	4	2	4	4	2	4	2	3	4	2	3	4	2	4	4	2	4	4
42	1	4	39	2	20	1	2	2	Colegio Ozanam	2	9	1	9	6	3	4	3	3	4	5	5	5	5	5	5	2	2	2	2	4	1	5	1	5	4	5	5	5	5	4	5	5	5	5	5	5	3	5	3
270	1	4	55	2	8	5	1	2	Colegio Particular N° 1 Ñuñoa	2	4	4	8	5	2	2	2	3	4	4	4	4	4	4	4	4	4	4	4	4	2	3	3	4	4	4	4	4	4	4	4	4	4	4	4	4	3	2	4
297	1	1	39	2	5	3	2	2	Colegio Particular N° 1 Ñuñoa	2	1	2	2	2	4	4	5	4	4	5	5	4	3	4	4	2	3	2	4	4	3	3	2	4	4	4	4	2	3	4	2	4	3	2	4	4	3	4	3
361	1	3	23	2	4	2	3	3	Colegio Particular N° 1 Ñuñoa	2	3	2	3	3	4	4	4	5	4	4	5	3	1	3	3	3	1	2	3	4	2	4	4	4	4	4	4	2	4	2	4	4	4	2	4	4	2	4	2
386	1	2	29	2	10	3	2	2	Colegio Particular N° 1 Ñuñoa	2	2	2	2	2	5	5	4	5	4	5	5	3	2	4	2	2	2	2	1	4	3	3	2	4	4	4	4	2	4	4	4	4	4	2	4	4	2	4	3
395	1	2	39	2	5	3	2	2	Colegio Particular N° 1 Ñuñoa	2	2	1	3	2	4	4	4	4	5	5	5	3	4	4	4	2	2	1	3	4	3	3	2	4	4	4	4	2	4	2	2	4	4	2	4	5	5	2	4
402	1	3	40	2	20	3	2	2	Colegio Particular N° 1 Ñuñoa	2	3	1	3	3	4	4	4	5	5	4	5	2	3	4	4	2	3	1	2	4	3	4	4	4	3	3	4	2	4	4	2	4	4	4	4	4	2	4	3
479	1	4	45	2	13	3	2	2	Colegio Particular N° 1 Ñuñoa	2	4	3	4	4	4	4	5	4	5	5	5	4	4	4	4	2	3	3	2	4	2	4	4	4	4	4	4	2	4	4	2	4	4	2	4	4	2	4	3
987	0	4	50	2	15	1	4	1	Colegio Particular N° 1 Ñuñoa	2	5	1	5	5	5	5	5	5	5	5	5	4	4	4	4	1	3	1	2	4	3	4	4	4	4	4	4	1	4	4	1	5	2	1	4	4	2	4	2
698	0	2	30	2	12	1	4	1	Colegio Particular N° 2 Ñuñoa	2	2	1	2	2	5	5	5	5	5	5	5	4	5	4	4	1	3	2	2	4	1	4	4	4	4	4	4	4	4	4	1	4	5	2	5	4	1	5	1
1005	1	3	58	2	30	4	1	3	Colegio Particular N° 2 Ñuñoa	2	4	2	4	4	3	3	3	3	5	5	5	3	3	4	4	3	4	3	3	4	3	4	4	4	4	4	4	2	4	4	2	4	4	2	4	4	3	4	2
351	1	4	44	2	15	1	4	2	Colegio Pedro de Valdivia	2	3	1	4	4	5	4	5	5	4	5	5	3	4	4	4	2	3	1	1	4	1	4	1	5	5	3	4	2	4	3	1	5	4	1	4	3	2	4	2
45	1	1	43	2	22	1	2	2	Colegio Pedro de Valdivia	2	6	1	6	6	5	5	5	4	5	5	3	5	5	5	3	2	3	1	1	3	3	3	2	4	4	3	4	1	4	3	1	4	3	1	5	2	1	5	3
57	1	3	31	2	12	1	2	2	Colegio Pedro de Valdivia	2	3	2	3	3	5	5	5	5	4	5	1	4	4	4	4	2	1	1	1	3	1	3	1	4	4	3	3	1	4	4	4	4	3	1	4	4	1	4	3
482	0	4	50	2	20	1	2	1	Colegio Polivalente Diego Portales	1	2	1	4	4	5	5	5	5	5	5	5	4	4	4	4	2	2	2	2	4	2	4	2	4	4	4	4	2	4	4	1	4	4	4	4	4	2	4	2
431	1	1	32	2	13	1	2	2	Colegio Puelmapu	2	3	1	4	3	5	5	5	5	5	5	5	1	1	4	2	2	2	2	2	4	2	4	2	4	4	4	4	2	4	4	2	4	4	2	4	4	2	4	2
452	1	3	34	2	6	1	1	2	Colegio Puelmapu	2	4	1	5	4	5	4	5	5	5	5	5	2	3	5	1	4	4	3	4	5	1	5	1	3	4	5	5	1	4	5	1	5	5	1	5	4	1	4	1
453	1	1	36	2	7	1	1	2	Colegio Puelmapu	2	2	1	3	2	5	5	5	5	5	5	5	1	3	4	3	3	3	3	3	5	1	4	2	4	4	5	5	1	4	5	1	5	5	1	5	5	1	4	1
454	0	1	27	2	9	2	2	1	Colegio Puelmapu	2	0	2	3	0	3	3	3	3	4	5	5	1	1	1	1	2	2	2	2	5	1	4	1	3	4	5	5	1	4	4	1	4	4	2	4	4	1	4	1
467	1	1	27	2	12	1	2	2	Colegio Puelmapu	2	1	1	3	1	5	5	5	5	5	5	5	3	3	5	5	1	1	1	1	3	3	3	3	3	3	3	4	3	3	3	3	4	3	2	4	3	3	3	2
468	0	4	38	2	20	1	2	1	Colegio Puelmapu	2	5	1	7	5	3	3	3	3	5	4	4	3	3	4	2	4	4	4	4	5	3	4	2	3	4	4	5	2	3	4	2	4	4	2	5	4	2	4	1
432	0	3	28	2	6	3	3	1	Colegio Rafael Sanhueza	2	3	2	3	3	4	3	4	4	3	4	4	3	3	4	3	3	4	2	2	3	3	4	3	3	3	3	4	2	3	2	2	4	3	2	4	3	3	3	2
433	1	2	28	2	3	2	2	2	Colegio Rafael Sanhueza	2	2	2	2	2	4	4	4	4	4	5	5	3	1	4	4	3	3	2	2	3	2	4	2	3	4	3	4	2	3	3	2	3	3	2	4	3	3	3	4
445	1	2	36	2	6	2	3	2	Colegio Rafael Sanhueza	2	2	1	2	2	5	4	5	5	5	5	5	3	3	4	4	2	4	2	1	3	2	4	2	4	4	3	4	1	4	4	1	4	4	1	5	4	2	4	3
461	1	2	36	2	7	2	3	2	Colegio Rafael Sanhueza	2	2	2	3	2	4	3	4	4	4	5	5	3	2	4	4	2	4	2	2	4	2	4	2	3	4	3	4	2	4	3	2	4	3	2	4	4	2	4	3
992	1	2	27	2	7	4	2	2	Colegio República de México	1	2	4	4	2	5	5	5	5	5	5	5	3	2	5	3	3	3	4	3	3	3	3	3	3	3	3	4	2	3	3	2	3	3	2	4	4	3	4	3
1001	1	2	35	2	3	1	3	2	Colegio San Alberto Hurtado	2	3	1	2	2	5	5	5	5	5	5	5	5	5	5	5	2	2	2	2	5	2	4	1	3	3	4	4	1	3	4	1	4	4	1	4	3	2	4	3
1003	1	3	24	2	4	1	2	3	Colegio San Alberto Hurtado	2	3	1	3	2	5	5	5	5	5	5	5	5	5	5	5	1	1	1	1	4	1	4	2	4	4	4	4	2	4	5	2	4	4	2	4	4	2	4	2
863	1	4	29	2	8	2	3	2	Colegio San Felipe	1	3	2	3	3	4	3	4	4	4	5	5	3	3	4	4	2	3	2	2	3	3	4	2	4	4	2	4	2	2	3	2	4	4	2	4	2	2	3	3
883	1	2	38	2	13	3	2	2	Colegio San Felipe	1	2	2	2	2	3	4	4	4	4	4	4	3	3	3	4	2	3	2	2	3	4	2	4	3	3	2	4	2	3	2	2	3	3	2	3	3	2	3	3
885	1	2	32	2	12	1	3	2	Colegio San Felipe	1	2	2	2	2	4	3	4	4	3	4	4	3	3	3	3	2	3	2	3	2	3	4	2	3	4	3	4	2	3	3	2	4	3	2	4	4	2	3	2
890	0	4	38	2	14	2	3	1	Colegio San Felipe	1	3	2	5	4	2	4	4	4	3	4	4	3	3	3	4	1	3	2	1	4	2	3	2	4	4	4	4	2	4	4	2	4	4	2	4	4	2	4	4
909	1	3	34	2	9	2	3	2	Colegio San Felipe	1	3	2	3	3	3	4	4	4	4	4	4	3	3	4	4	2	3	2	2	2	2	4	2	3	4	3	4	2	4	3	2	3	4	2	4	4	2	4	3
913	1	2	33	2	11	1	2	2	Colegio San Felipe	1	2	2	2	2	4	4	4	5	4	5	5	3	3	3	4	2	3	3	3	4	2	4	2	4	4	4	4	2	4	3	2	4	3	2	4	3	3	4	3
339	1	2	34	2	10	1	4	2	Colegio San Sebastián	2	1	1	3	2	5	4	5	5	4	5	5	3	3	4	3	1	4	2	1	4	2	5	1	5	5	3	5	1	5	4	1	5	4	1	5	4	2	5	3
754	1	4	30	2	13	1	2	2	Colegio San Sebastián	2	4	2	4	4	5	5	5	5	5	5	5	4	4	4	4	4	2	4	4	4	1	3	2	4	4	4	5	3	4	4	4	4	4	1	4	4	2	4	2
594	0	2	36	2	15	1	2	1	Colegio Santa Irene	1	3	1	3	3	5	5	5	5	5	5	5	3	1	4	2	2	3	3	2	4	1	3	2	4	4	4	5	2	3	4	2	5	4	2	5	4	1	4	2
310	1	3	44	2	11	2	3	2	Colegio Santa Isabel	2	2	2	3	3	3	3	4	4	4	4	3	2	3	3	4	3	4	3	3	3	4	2	4	3	2	2	4	2	3	3	2	4	3	3	4	3	2	4	3
312	1	2	28	2	12	2	3	2	Colegio Santa Isabel	2	2	2	2	2	3	3	4	4	4	4	3	3	2	3	4	3	4	2	3	4	2	4	3	4	4	3	4	2	4	3	2	4	4	2	4	4	2	4	3
313	1	2	38	2	8	2	3	2	Colegio Santa Isabel	2	2	2	2	1	4	3	4	3	4	4	4	4	3	4	2	2	4	3	2	3	3	4	3	2	4	3	4	2	4	2	3	4	3	2	4	3	2	4	3
377	0	3	46	2	13	2	2	1	Colegio Santa Isabel	2	3	2	4	3	4	4	4	4	3	4	3	3	3	4	3	2	4	3	2	4	2	4	2	2	2	3	4	2	3	4	3	4	3	2	4	3	2	4	3
406	0	3	38	2	10	2	3	1	Colegio Santa Isabel	2	2	2	3	3	4	3	4	4	3	4	3	1	3	4	3	3	4	3	2	4	4	3	3	4	4	3	4	2	3	2	2	4	3	2	3	3	2	4	3
414	1	4	38	2	7	1	2	2	Colegio Santa Isabel	2	3	2	3	3	5	3	4	5	4	5	5	2	2	4	4	2	3	2	1	4	2	5	1	5	5	4	5	1	5	4	1	4	5	1	5	4	1	3	2
319	1	4	34	2	10	1	4	2	Colegio Santa Maria de Santiago	2	6	1	6	6	5	5	5	5	5	5	5	5	5	5	5	1	4	2	1	2	2	1	2	4	1	1	5	4	1	5	1	2	2	4	5	2	2	4	2
332	1	1	33	2	13	1	4	2	Colegio Santa Maria de Santiago	2	1	1	1	1	5	5	5	5	5	5	5	5	5	5	5	1	2	1	1	3	2	2	2	4	4	3	4	1	1	3	2	4	3	1	4	2	1	5	3
337	0	2	40	2	10	1	4	1	Colegio Santa Maria de Santiago	2	2	1	4	2	5	5	5	5	5	5	5	5	5	5	5	1	4	1	1	4	1	4	1	5	5	3	5	1	4	3	1	5	5	1	5	2	1	5	3
731	1	1	29	2	3	1	4	2	Colegio Santa Maria de Santiago	2	2	1	2	2	5	5	5	5	5	5	5	4	4	4	4	1	4	1	1	2	1	1	4	2	2	2	5	1	1	4	1	1	3	1	5	2	1	4	4
741	0	3	41	2	3	1	2	1	Colegio Santa Maria de Santiago	2	2	1	3	3	5	5	5	5	5	5	5	5	5	5	5	2	3	2	2	3	1	3	1	5	3	3	5	1	3	5	1	3	3	1	4	3	1	5	4
746	1	3	28	2	5	1	3	2	Colegio Santa Maria de Santiago	2	1	1	1	1	5	5	5	5	5	5	5	5	5	5	5	4	4	2	1	3	3	3	3	3	3	3	3	3	3	3	3	3	3	3	3	3	3	3	3
752	0	1	40	2	3	1	4	1	Colegio Santa Maria de Santiago	2	2	1	3	3	5	5	5	5	5	5	5	5	5	5	5	2	2	3	2	2	1	1	4	3	2	2	5	1	1	5	1	3	2	2	4	3	1	5	2
757	1	2	33	2	11	1	3	2	Colegio Santa Maria de Santiago	2	4	1	4	4	5	5	5	5	5	5	5	1	2	5	5	2	2	2	1	4	4	4	2	4	3	4	4	4	3	4	3	4	4	2	4	4	4	4	4
773	0	4	46	2	15	1	3	1	Colegio Santa Maria de Santiago	2	6	1	6	6	1	2	3	1	5	5	5	4	2	5	2	1	1	1	1	4	3	4	2	3	4	3	5	1	3	4	1	4	4	1	5	3	3	4	3
774	0	3	29	2	10	1	3	1	Colegio Santa Maria de Santiago	2	5	1	5	5	2	2	2	2	5	5	5	4	2	4	4	1	1	1	1	4	2	4	3	3	3	3	4	3	3	3	2	4	3	1	4	4	1	4	3
789	1	2	35	2	13	1	2	2	Colegio Santa Maria de Santiago	2	4	1	4	4	5	4	3	3	5	5	5	2	3	4	2	1	1	1	1	3	3	2	3	3	3	3	3	2	3	3	2	3	3	3	3	3	3	3	3
793	1	3	40	2	16	1	2	2	Colegio Santa Maria de Santiago	2	5	1	5	5	4	4	4	3	4	5	5	3	3	4	4	1	1	1	1	4	3	3	2	4	3	3	4	3	3	3	3	3	3	3	3	3	3	3	3
966	0	1	60	2	35	1	2	3	Colegio Superior del Maipo	2	3	1	3	3	5	5	5	5	5	5	5	5	5	5	5	3	5	4	3	5	1	5	1	5	5	5	5	1	3	4	1	5	5	4	5	4	1	5	5
974	1	1	30	2	10	4	4	2	Colegio Superior del Maipo	2	3	3	3	3	5	5	5	5	5	5	5	5	5	5	5	1	4	1	1	1	1	2	2	4	2	2	5	1	1	5	1	3	3	2	5	4	3	4	4
247	0	3	35	2	5	2	3	1	Colegio Unión Nacional Árabe	1	2	2	1	1	4	3	3	4	4	5	4	3	4	4	4	2	4	3	2	4	2	4	2	4	4	4	4	2	4	3	2	4	4	2	4	3	2	4	3
253	1	2	42	2	14	4	3	2	Colegio Unión Nacional Árabe	1	4	4	7	4	3	3	3	3	4	5	5	4	3	3	3	3	3	3	3	4	3	3	5	3	3	5	5	3	4	4	4	1	1	1	1	4	2	4	3
553	1	1	39	2	7	1	1	2	Colegio Unión Nacional Árabe	1	2	1	3	2	5	5	5	5	5	5	5	3	4	4	3	4	4	4	3	3	3	2	4	2	2	3	3	3	2	3	4	3	3	3	4	3	4	3	3
49	1	2	32	2	7	2	2	2	Colegio Valle Hermoso	1	4	1	2	0	5	4	3	4	5	5	5	4	4	5	3	3	3	3	2	5	2	4	2	3	4	5	5	1	4	4	2	4	4	2	4	4	1	3	2
126	1	2	41	2	18	1	3	2	Colegio Valle Hermoso	1	3	1	3	3	5	5	5	5	5	5	5	3	3	4	5	2	2	2	2	4	2	4	2	4	4	4	5	1	4	4	2	5	4	1	5	4	2	4	1
174	1	4	37	2	15	1	2	2	Colegio Valle Hermoso	1	4	1	5	4	5	5	5	5	4	5	5	3	4	5	3	3	3	3	3	5	2	3	3	3	3	4	4	2	4	5	2	5	4	2	5	4	1	4	1
175	1	4	35	2	11	1	2	2	Colegio Valle Hermoso	1	3	1	5	3	5	4	4	5	4	5	5	3	3	5	2	2	4	2	2	4	2	4	1	5	5	5	5	1	5	5	1	5	5	1	5	5	1	5	1
75	1	3	34	2	9	1	3	2	Colegio Victoria Prieto	2	9	1	5	5	5	4	5	5	5	5	5	4	4	5	4	1	1	3	1	5	2	5	1	4	4	3	5	3	4	3	3	4	4	4	4	4	4	4	4
699	1	3	36	2	21	1	3	2	Colegio Yangtse	1	3	1	5	3	5	5	5	5	5	5	5	3	1	5	3	1	1	1	1	4	2	4	2	4	4	4	4	2	4	4	2	4	4	2	4	4	2	4	2
700	1	1	26	2	18	1	2	2	Colegio Yangtse	1	1	1	3	1	5	5	5	5	5	5	5	1	1	1	1	2	2	2	2	4	3	3	2	3	3	3	4	3	3	3	3	4	3	3	3	3	3	3	2
701	0	2	43	2	15	3	2	1	Colegio Yangtse	1	6	3	3	2	3	3	3	3	4	4	4	2	1	4	3	3	3	3	3	4	1	4	2	4	4	4	4	2	4	4	2	4	4	2	4	4	2	4	1
47	1	4	34	2	8	1	3	2	Divina Maria	2	4	1	4	4	5	3	4	1	5	4	3	4	3	3	1	3	3	3	1	4	1	5	3	5	5	3	5	1	4	3	2	4	3	1	4	3	3	1	3
46	1	3	26	2	1	1	2	2	Eloisa Insulza	1	1	2	1	1	4	3	5	4	5	5	5	3	1	3	2	3	3	3	3	3	2	3	3	3	3	3	4	3	4	3	3	3	4	3	4	3	3	4	3
514	1	1	33	2	17	1	2	2	Escuela A20 Eliodoro García	1	0	1	2	0	4	5	5	5	4	4	4	4	3	4	4	2	2	2	1	4	2	4	2	4	4	4	4	2	3	4	2	4	4	3	5	4	3	4	3
368	1	4	50	2	5	5	2	2	Escuela Acapulco	1	1	5	1	1	4	4	3	3	3	5	3	3	4	3	5	4	4	4	3	4	4	4	3	3	3	4	4	4	4	4	4	4	4	4	4	4	4	3	3
575	1	3	29	2	8	1	3	2	Escuela Ana Frank	1	2	1	2	2	4	2	3	4	4	4	4	3	3	4	4	2	3	2	2	4	2	4	2	3	4	2	4	2	4	4	2	4	4	2	4	4	2	4	3
579	1	2	26	2	14	2	3	2	Escuela Ana Frank	1	3	2	3	3	5	3	4	5	4	5	5	3	3	4	5	2	3	2	2	2	4	3	2	2	3	2	3	2	2	2	2	3	3	2	4	2	4	2	3
590	1	2	32	2	9	3	3	2	Escuela Ana Frank	1	3	2	3	3	4	3	4	4	4	4	5	3	3	4	4	2	4	2	2	3	2	2	3	3	4	3	4	2	2	3	2	3	3	2	3	3	2	3	3
631	1	4	29	2	8	2	2	2	Escuela Ana Frank	1	3	2	3	3	4	4	4	4	4	4	5	3	3	4	4	3	4	3	2	3	2	4	2	4	4	2	4	2	4	3	2	4	3	2	4	3	2	3	3
682	1	3	38	2	8	3	2	2	Escuela Ana Frank	1	2	2	3	3	4	3	4	4	4	5	5	3	3	4	4	3	4	3	2	3	4	2	2	2	2	2	4	2	2	4	3	3	2	3	4	2	4	2	3
859	0	2	34	2	9	1	3	1	Escuela Aviadores	1	9	1	2	4	5	5	5	5	5	5	5	5	5	5	5	1	1	1	1	3	1	3	1	5	5	3	5	1	1	4	3	5	4	1	5	5	1	5	4
861	1	3	50	2	5	1	2	3	Escuela Aviadores	1	4	1	3	3	5	5	5	5	5	5	5	5	5	5	5	3	3	3	3	3	1	3	3	3	3	3	3	3	3	3	3	3	3	3	3	3	3	3	3
683	1	2	28	2	10	2	3	2	Escuela Básica Arturo Alessandri Palma	1	2	2	2	2	2	3	3	3	3	3	4	3	3	3	4	3	5	4	2	3	2	4	2	4	4	4	4	2	4	2	2	4	4	2	4	3	2	4	3
684	1	4	32	2	9	2	4	2	Escuela Básica Arturo Alessandri Palma	1	3	3	3	3	4	3	4	4	4	4	4	3	3	3	4	4	5	3	2	3	2	4	2	3	3	2	4	2	3	4	3	3	4	3	4	3	2	3	3
689	1	3	36	2	12	2	3	2	Escuela Básica Arturo Alessandri Palma	1	3	2	3	3	4	3	4	5	4	5	5	3	2	4	4	3	3	2	3	4	2	4	2	3	4	3	4	2	3	3	2	3	3	2	4	2	2	3	3
691	1	3	38	2	12	2	3	2	Escuela Básica Arturo Alessandri Palma	1	3	2	3	3	4	4	4	4	4	4	4	3	2	4	4	3	4	3	3	3	2	2	3	2	3	3	4	3	4	4	2	4	4	2	4	3	3	4	3
693	1	3	37	2	12	1	2	2	Escuela Básica Arturo Alessandri Palma	1	3	2	3	3	5	3	4	5	5	5	5	3	3	3	4	3	3	2	2	3	2	4	2	3	4	4	4	2	4	3	2	4	4	2	4	3	3	2	3
825	1	3	34	2	11	2	3	2	Escuela Básica Arturo Alessandri Palma	1	2	2	2	2	4	4	4	5	4	5	5	1	3	4	4	2	2	2	2	4	2	4	2	3	4	4	4	2	4	3	2	4	4	2	4	3	2	4	3
922	0	1	42	2	19	1	3	1	Escuela Básica Arturo Alessandri Palma	1	10	1	3	3	4	4	5	5	4	4	5	2	2	2	1	1	1	2	2	3	3	3	3	3	3	3	3	3	3	3	3	3	3	3	3	3	3	3	3
926	1	3	42	2	12	1	2	2	Escuela Básica Arturo Alessandri Palma	1	1	1	5	1	3	3	3	3	3	4	1	1	1	1	1	3	4	3	3	3	3	3	3	3	3	3	4	3	3	4	3	3	4	2	4	4	2	4	3
937	1	2	44	2	10	1	2	2	Escuela Básica Arturo Alessandri Palma	1	4	1	4	4	5	5	4	5	5	5	5	2	2	2	1	2	2	2	2	3	3	3	3	3	3	3	4	2	3	4	2	3	3	2	4	4	3	4	3
939	1	2	31	2	8	2	3	2	Escuela Básica Arturo Alessandri Palma	1	3	1	3	3	5	5	5	5	5	5	5	5	5	5	5	1	2	1	1	3	1	3	1	5	5	3	5	3	3	3	1	5	3	1	5	1	1	5	4
315	0	1	38	2	17	1	2	1	Escuela Básica Blas Cañas	2	3	1	3	3	5	5	5	5	5	5	5	5	4	5	5	1	3	1	1	4	1	2	1	5	4	3	4	1	3	4	1	5	4	1	4	4	1	5	2
325	1	2	39	2	7	2	2	2	Escuela Básica Blas Cañas	2	3	2	3	3	5	5	5	5	4	4	5	3	5	5	5	2	3	4	1	4	4	3	3	3	4	3	4	2	3	4	2	4	4	2	4	4	2	4	3
373	0	4	41	2	20	1	2	1	Escuela Básica Blas Cañas	2	10	2	6	6	5	5	5	5	4	4	5	3	3	4	3	2	2	3	1	4	2	4	1	4	4	3	4	2	4	4	1	4	4	2	4	4	3	4	3
417	1	1	29	2	13	1	2	2	Escuela Básica Blas Cañas	2	3	1	3	3	5	5	5	5	5	5	5	3	4	3	5	2	2	3	2	4	3	3	3	4	3	3	4	2	3	4	2	4	4	2	4	4	3	4	4
420	0	2	32	2	12	1	2	1	Escuela Básica Blas Cañas	2	4	1	4	4	5	5	5	5	5	5	5	5	2	4	2	3	3	3	3	4	4	4	4	4	4	3	5	2	4	4	2	4	4	2	4	2	2	3	3
435	1	1	32	2	10	4	2	2	Escuela Básica Blas Cañas	2	3	5	3	3	5	5	5	5	5	5	5	2	1	5	3	3	3	4	2	2	4	3	3	4	3	3	4	2	3	4	3	4	4	3	4	3	4	4	3
460	1	2	27	2	8	1	3	2	Escuela Básica Blas Cañas	2	2	1	4	2	4	5	5	5	5	5	5	1	4	4	4	2	1	3	1	4	3	4	3	4	4	3	4	2	4	4	3	4	4	2	4	4	4	4	4
478	1	4	28	2	5	2	3	2	Escuela Básica Blas Cañas	2	2	2	4	4	5	5	5	5	5	5	5	3	5	4	5	2	2	2	1	3	3	3	3	3	3	3	4	2	3	4	2	3	4	2	4	3	4	4	4
707	0	1	32	2	20	1	4	1	Escuela Básica Blas Cañas	2	2	1	2	2	5	5	5	5	4	5	3	4	4	4	4	1	3	1	1	5	1	3	1	5	4	3	5	1	2	5	1	2	2	1	5	5	1	4	2
708	1	3	36	2	4	1	4	2	Escuela Básica Blas Cañas	2	3	1	3	2	5	5	5	5	5	5	5	4	3	3	4	4	4	1	1	2	1	1	2	4	1	2	5	1	1	5	4	3	2	1	5	5	2	5	5
712	1	1	29	2	3	1	4	2	Escuela Básica Blas Cañas	2	2	1	2	2	5	5	5	5	4	5	3	4	4	4	4	4	4	3	1	3	1	2	3	4	3	1	5	1	2	5	1	2	2	1	5	3	1	5	3
718	1	2	30	2	11	2	4	2	Escuela Básica Blas Cañas	2	4	1	4	4	5	5	5	5	5	5	5	4	4	4	4	1	3	3	1	3	1	5	2	4	4	3	5	1	1	5	1	4	3	2	5	2	1	5	4
719	1	1	42	2	20	1	4	2	Escuela Básica Blas Cañas	2	3	1	3	3	5	5	5	5	5	5	5	4	4	4	4	2	2	2	1	3	3	3	3	3	3	3	3	3	3	3	3	3	3	3	3	3	3	3	3
720	0	1	35	2	3	3	4	1	Escuela Básica Blas Cañas	2	3	3	3	3	4	5	5	5	4	4	2	4	3	4	3	3	3	3	3	3	3	3	3	3	3	3	3	3	3	3	3	3	3	3	3	2	1	5	4
744	0	3	46	2	22	1	2	1	Escuela Básica Blas Cañas	2	8	1	4	4	5	5	3	3	5	5	5	5	3	5	1	1	1	1	1	4	3	3	3	4	4	3	5	1	4	5	2	4	4	3	4	3	3	3	3
763	1	2	51	2	12	4	4	3	Escuela Básica Blas Cañas	2	4	4	4	4	5	5	5	5	4	5	4	3	2	2	1	2	2	2	2	3	3	3	3	3	3	3	3	3	3	3	3	3	3	3	3	3	4	3	4
769	1	1	34	2	9	1	4	2	Escuela Básica Blas Cañas	2	3	1	3	3	5	5	5	5	5	5	5	4	4	5	2	1	1	2	1	4	2	4	4	4	4	4	4	1	4	4	1	4	3	1	4	4	2	4	2
262	1	2	45	2	20	1	2	2	Escuela Básica Isabel Gonzales Cares	2	12	1	4	3	4	4	4	4	5	5	5	3	3	3	3	2	2	2	2	4	3	3	2	3	4	4	4	4	4	4	2	4	4	3	4	2	2	4	2
868	1	2	28	2	12	1	2	2	Escuela Básica Isabel Le Brun	1	4	1	4	4	4	4	4	4	5	5	5	3	3	4	2	1	1	1	1	3	3	3	2	4	3	3	4	2	3	4	2	4	4	3	3	3	3	3	3
869	1	3	36	2	15	1	2	2	Escuela Básica Isabel Le Brun	1	5	1	5	5	5	5	5	5	5	5	5	3	3	3	3	2	2	2	2	4	2	3	3	4	3	3	4	2	3	4	2	4	4	3	4	4	3	4	2
903	0	4	45	2	17	2	2	1	Escuela Básica Isabel Le Brun	1	6	2	6	6	4	4	4	4	5	5	5	4	4	4	4	2	2	3	2	4	4	3	3	4	4	3	4	2	3	4	3	4	4	3	3	4	4	4	4
908	1	3	42	2	25	1	3	2	Escuela Básica Isabel Le Brun	1	5	1	5	5	5	4	5	5	5	5	5	4	3	5	5	1	1	1	1	4	3	4	4	4	4	4	4	4	4	3	3	4	4	3	4	4	3	4	3
811	1	2	30	2	16	1	2	2	Escuela Básica República del Ecuador	1	2	1	4	2	5	5	5	5	5	5	5	5	5	5	5	1	1	1	1	3	3	3	3	3	3	3	3	3	3	3	3	3	3	3	3	3	3	3	3
814	1	1	35	2	10	1	2	2	Escuela Básica República del Ecuador	1	3	1	3	3	5	5	5	5	5	5	5	5	5	5	5	1	2	1	1	3	1	1	2	5	3	3	5	1	1	4	1	5	3	1	5	3	1	5	4
846	1	2	43	2	16	1	2	2	Escuela Básica República del Ecuador	1	4	1	4	4	4	4	3	4	5	5	5	3	2	4	2	1	1	1	1	3	3	3	3	3	3	3	4	2	3	4	2	3	3	3	4	3	3	3	3
848	1	3	31	2	17	1	3	2	Escuela Básica República del Ecuador	1	5	1	5	5	4	4	4	3	5	5	5	4	4	5	2	1	1	2	1	4	4	4	2	3	4	3	4	3	4	3	2	3	3	2	5	4	3	3	2
851	1	3	28	2	13	1	3	2	Escuela Básica República del Ecuador	1	1	1	5	1	4	4	2	4	4	4	5	1	1	1	1	1	1	1	1	4	4	4	2	4	4	4	4	3	3	5	3	3	4	3	4	3	4	4	2
853	0	3	49	2	21	1	2	1	Escuela Básica República del Ecuador	1	2	2	5	2	2	2	2	2	4	4	5	2	2	4	2	2	2	2	2	3	3	3	3	4	4	3	4	2	2	4	3	3	3	3	4	3	3	4	2
857	1	3	29	2	10	1	2	2	Escuela Básica República del Ecuador	1	5	1	5	5	5	5	5	5	5	5	5	5	5	5	5	1	1	1	1	3	3	3	3	3	3	3	3	3	3	3	3	3	3	3	3	3	3	3	3
858	1	1	42	2	16	1	3	2	Escuela Básica República del Ecuador	1	3	1	3	3	5	5	5	5	5	5	5	5	5	5	5	1	2	1	1	3	1	2	2	5	3	3	5	1	1	4	3	5	4	1	5	5	1	5	5
860	1	1	35	2	1	1	4	2	Escuela Básica República del Ecuador	1	1	1	1	1	5	5	5	5	5	5	5	1	1	1	1	1	1	1	1	4	2	4	3	4	4	3	4	1	3	4	2	4	4	2	4	4	3	4	2
874	0	3	37	2	15	1	3	1	Escuela Básica República del Ecuador	1	3	1	5	3	4	4	4	4	5	3	5	3	1	5	2	1	1	1	1	3	3	4	2	4	3	3	4	2	3	4	2	4	3	2	4	3	4	4	3
515	1	2	34	2	6	1	2	2	Escuela Básica Salvador Sanfuentes	1	6	1	4	4	5	5	5	5	5	5	5	5	5	5	5	3	4	1	1	5	2	5	2	5	5	4	4	2	4	5	2	4	5	2	4	4	1	4	2
517	1	2	37	2	15	3	2	2	Escuela Básica Salvador Sanfuentes	1	3	1	4	3	3	3	4	4	5	5	5	3	1	3	1	2	3	5	1	3	3	3	3	3	3	3	3	2	4	3	3	3	3	2	4	2	3	3	4
520	1	2	37	2	5	1	3	2	Escuela Básica Salvador Sanfuentes	1	2	1	4	2	5	5	5	5	5	5	5	3	3	4	2	4	4	5	2	4	2	4	3	4	2	3	4	2	3	4	2	4	3	3	4	4	3	4	4
524	1	1	28	2	5	1	2	2	Escuela Básica Salvador Sanfuentes	1	1	1	2	1	5	5	5	5	3	5	2	2	1	1	2	1	4	1	1	4	1	2	1	5	5	5	5	1	3	4	2	4	4	1	5	5	1	4	1
528	1	4	23	2	20	1	2	2	Escuela Básica Salvador Sanfuentes	1	4	1	4	4	5	5	5	5	3	4	2	2	2	2	2	4	4	3	1	3	1	3	1	5	4	3	5	1	1	4	1	4	4	2	5	3	1	5	2
529	1	2	36	2	7	1	2	2	Escuela Básica Salvador Sanfuentes	1	4	1	4	4	5	5	5	5	2	4	2	2	2	2	2	1	4	1	1	5	1	5	1	5	1	3	5	3	2	3	1	1	4	1	5	4	1	5	3
532	1	1	28	2	6	1	2	2	Escuela Básica Salvador Sanfuentes	1	6	1	1	1	5	5	5	5	2	4	2	2	2	2	2	1	4	2	1	3	1	3	1	5	2	5	5	1	2	4	1	4	5	1	5	5	2	5	1
546	1	2	40	2	4	1	2	2	Escuela Básica Salvador Sanfuentes	1	2	1	2	2	5	5	4	5	2	4	2	2	2	2	2	1	3	1	1	3	1	3	3	3	2	3	5	1	2	4	1	5	3	1	5	5	1	5	4
567	1	4	45	2	23	2	2	2	Escuela Básica Salvador Sanfuentes	1	4	1	6	4	5	5	5	5	5	5	5	5	5	5	5	1	3	2	1	5	3	5	1	5	5	5	5	1	4	5	2	4	5	1	5	5	2	5	1
598	1	1	27	2	7	1	2	2	Escuela Básica Salvador Sanfuentes	1	1	1	1	1	5	5	5	5	2	5	2	3	3	3	1	1	5	1	1	3	1	2	1	3	3	3	5	1	2	4	1	4	3	1	5	3	1	5	2
599	1	2	37	2	12	1	2	2	Escuela Básica Salvador Sanfuentes	1	6	1	4	4	5	5	5	5	5	5	5	3	1	5	5	1	1	1	2	4	3	4	3	4	4	3	4	2	4	4	3	4	4	4	4	3	4	5	2
601	1	1	47	2	26	1	2	2	Escuela Básica Salvador Sanfuentes	1	3	1	3	3	5	5	5	5	5	5	5	5	3	5	5	2	2	4	1	4	3	4	1	4	4	4	4	1	4	4	1	4	4	1	5	4	2	3	2
603	0	1	32	2	8	1	3	1	Escuela Básica Salvador Sanfuentes	1	1	1	1	1	5	5	5	5	2	4	1	3	3	3	3	1	4	1	1	3	3	3	3	3	3	3	3	3	3	3	3	3	3	3	3	3	3	3	3
630	1	2	39	2	12	2	2	2	Escuela Básica Salvador Sanfuentes	1	4	2	4	4	5	4	5	5	5	5	5	2	2	5	5	2	2	3	2	3	2	3	3	3	3	3	4	2	3	4	3	3	4	3	4	3	3	4	3
948	1	1	27	2	3	4	2	2	Escuela Básica Salvador Sanfuentes	1	2	4	2	2	3	3	3	3	4	5	5	1	1	3	1	4	4	4	3	3	3	3	3	3	3	3	3	3	3	3	3	3	3	3	3	3	3	3	3
949	1	1	40	2	20	1	2	2	Escuela Básica Salvador Sanfuentes	1	17	1	3	3	5	5	5	5	5	5	5	3	4	5	5	1	1	1	1	4	2	4	1	4	4	4	4	2	4	4	1	4	4	1	4	4	3	5	2
952	1	1	34	2	9	1	3	2	Escuela Básica Salvador Sanfuentes	1	3	1	3	3	5	5	5	5	5	5	5	5	5	5	5	1	5	1	1	3	1	4	1	5	2	2	5	1	2	4	1	5	3	1	5	5	2	5	4
294	1	4	38	2	8	1	2	2	Escuela Básica Zenón Torrealba	2	4	1	6	4	4	4	4	4	4	4	4	3	3	3	3	4	4	4	3	4	2	4	2	4	4	4	4	2	4	3	2	4	4	2	4	3	2	4	3
340	1	2	37	2	5	1	2	2	Escuela Básica Zenón Torrealba	2	2	1	4	2	5	5	5	5	5	5	5	4	4	4	4	1	1	1	2	4	3	3	2	4	4	4	4	1	3	4	2	4	4	2	4	4	2	4	2
989	1	2	35	2	11	1	2	2	Escuela Fernando Alessandri Rodríguez	1	4	1	4	4	4	4	4	4	5	5	5	2	2	4	1	2	2	2	2	3	3	3	3	4	3	3	4	2	3	4	2	3	3	2	4	3	3	4	3
285	1	4	32	2	2	2	2	2	Escuela Los Andes	1	2	2	2	2	5	5	5	5	5	5	5	5	5	5	5	4	4	3	3	2	2	2	3	4	3	3	4	2	1	3	1	2	2	2	4	1	2	4	3
565	0	3	29	2	7	1	3	1	Escuela Mercedes Fontecilla	1	2	1	2	2	5	3	4	5	5	5	5	3	3	4	4	2	4	3	2	4	2	4	2	2	4	3	4	2	4	3	2	3	3	2	4	3	3	3	2
569	1	3	33	2	7	2	3	2	Escuela Mercedes Fontecilla	1	3	2	3	3	4	3	3	4	5	4	5	3	3	4	4	2	3	3	2	4	3	4	3	3	4	4	4	2	3	2	2	4	3	2	4	4	2	4	3
572	1	3	45	2	11	2	2	2	Escuela Mercedes Fontecilla	1	3	2	3	3	4	4	4	5	4	4	4	3	3	4	4	3	4	3	2	2	3	3	2	4	3	3	4	3	4	3	2	3	3	2	4	3	3	4	3
574	1	2	31	2	12	2	3	2	Escuela Mercedes Fontecilla	1	3	2	3	3	3	4	3	4	4	4	5	3	1	4	4	2	2	2	2	4	2	4	2	4	4	2	4	2	4	4	2	4	4	2	4	3	3	3	2
523	1	4	36	2	22	1	3	2	Escuela Nuestra Señora del Pilar	2	4	1	4	4	4	4	4	4	5	5	5	3	2	5	4	1	1	1	1	3	3	3	3	3	3	3	3	3	3	3	3	4	3	3	4	3	2	3	2
221	1	1	39	2	10	3	1	2	Escuela Nuestra Señora del Pilar	2	2	5	3	2	5	4	3	5	5	5	5	5	5	5	5	4	4	4	4	4	3	2	2	4	4	3	3	3	2	4	2	3	3	4	4	4	2	2	2
58	1	4	42	2	23	1	1	2	Escuela Olga Navarro	2	4	1	4	4	5	5	5	5	5	5	5	5	5	5	5	1	1	1	1	4	1	4	1	4	5	3	3	3	4	2	1	5	3	1	4	3	1	4	3
884	1	1	39	2	5	1	2	2	Escuela Presidente Rooselvet	1	4	1	4	2	5	5	5	5	4	4	5	5	5	5	5	1	1	1	1	4	1	4	2	4	3	3	4	2	4	5	1	4	4	2	4	4	2	4	2
889	1	4	43	2	4	1	3	3	Escuela Presidente Rooselvet	1	4	1	3	3	4	5	5	5	5	5	5	4	4	4	4	2	2	2	2	4	1	4	2	4	4	4	4	2	4	4	2	4	4	2	4	4	2	4	3
892	1	4	38	2	5	4	1	2	Escuela Presidente Rooselvet	1	4	1	4	4	5	5	5	5	5	5	5	5	5	5	5	4	4	4	4	4	2	3	2	4	4	4	4	2	4	4	2	4	4	2	4	4	2	4	2
918	1	3	40	2	3	1	2	2	Escuela Presidente Rooselvet	1	3	1	3	3	5	5	3	3	4	5	5	4	4	4	4	1	1	1	1	5	1	5	1	5	5	5	5	1	4	4	1	5	4	1	4	4	1	4	2
923	1	3	36	2	4	1	2	2	Escuela Presidente Rooselvet	1	3	1	3	3	4	5	5	5	4	4	4	4	4	4	4	2	2	2	2	4	2	4	2	4	4	4	4	2	4	4	1	4	4	1	4	4	1	4	1
962	1	2	36	2	6	1	2	2	Escuela Presidente Rooselvet	1	5	1	5	2	5	5	5	5	5	5	5	5	5	5	5	1	1	1	1	4	1	4	2	4	4	4	4	2	4	4	2	4	4	2	4	4	2	4	2
967	1	2	32	2	3	1	2	2	Escuela Presidente Rooselvet	1	2	1	2	2	5	5	5	5	5	5	5	5	5	5	5	1	1	1	1	4	2	4	2	4	5	4	4	2	4	4	2	4	4	2	4	4	2	4	2
968	1	4	40	2	4	1	2	2	Escuela Presidente Rooselvet	1	4	1	4	4	3	3	4	4	4	4	4	4	3	4	4	1	1	1	1	4	2	4	2	4	4	4	4	2	4	4	2	4	4	2	4	4	2	4	2
882	1	1	49	2	15	1	2	2	Escuela Primitiva Echeverría	2	3	1	3	3	4	5	4	5	5	4	5	4	3	5	3	1	1	1	1	5	2	5	1	5	5	4	4	1	4	4	2	4	4	2	4	4	1	4	2
993	1	2	37	2	13	1	3	2	Escuela Primitiva Echeverría	2	4	1	4	4	5	4	5	5	5	5	5	5	5	5	5	2	2	3	1	4	2	4	3	4	4	3	4	2	3	4	2	4	4	2	4	4	2	4	2
994	1	3	31	2	12	1	3	2	Escuela Primitiva Echeverría	2	5	1	5	5	4	5	5	4	5	5	5	5	5	5	5	1	1	1	1	3	3	3	2	4	3	3	4	3	3	3	1	4	3	2	4	3	3	3	3
555	1	2	41	2	8	1	3	2	Escuela Pucará de Lasana	1	2	1	3	2	4	3	3	4	4	4	4	3	3	4	4	3	4	3	2	4	2	4	2	5	5	4	5	1	4	4	1	5	4	1	5	4	2	4	3
559	1	2	32	2	6	1	3	2	Escuela Pucará de Lasana	1	3	2	3	3	4	4	4	5	4	5	5	3	3	4	4	2	4	3	2	3	2	4	2	3	3	3	4	2	3	3	2	4	3	2	3	3	2	3	3
564	1	3	33	2	9	2	3	2	Escuela Pucará de Lasana	1	2	2	3	3	4	3	3	4	3	4	4	3	2	4	4	2	3	2	2	4	2	4	2	3	4	4	4	1	4	4	2	5	4	1	4	4	2	3	3
563	1	2	38	2	5	2	2	2	Escuela Pucará de Lasana	1	1	2	1	1	3	3	4	4	3	4	4	3	3	3	4	2	3	3	2	4	2	4	2	3	4	3	4	2	4	3	2	3	3	2	4	2	2	4	2
652	0	4	38	2	9	2	3	1	Escuela Pucará de Lasana	1	3	2	3	3	4	3	3	4	3	5	4	3	2	4	5	2	4	3	2	3	3	4	4	3	4	3	4	2	3	2	2	3	4	2	4	3	2	3	3
655	1	4	28	2	10	2	3	2	Escuela Pucará de Lasana	1	4	2	4	4	4	3	4	4	4	4	4	1	4	4	4	2	3	2	2	4	2	4	2	3	4	4	4	2	4	3	2	4	3	2	4	3	3	4	3
665	1	3	32	2	12	2	3	2	Escuela Pucará de Lasana	1	3	2	3	3	4	4	4	4	4	4	4	3	3	4	4	3	4	2	2	4	2	4	2	3	4	3	4	2	4	3	2	4	4	2	4	4	2	3	4
759	1	4	38	2	9	2	3	2	Escuela Pucará de Lasana	1	3	2	3	3	3	4	4	5	3	4	4	3	3	4	5	3	4	3	2	4	2	4	2	3	4	4	4	2	4	4	2	4	4	2	4	3	3	4	3
159	1	3	42	2	12	2	2	2	Escuela República de Colombia	1	4	3	4	3	4	5	3	4	3	5	5	1	2	3	3	2	3	3	2	4	2	4	4	4	4	3	4	4	4	4	2	4	3	3	4	3	3	4	3
162	1	2	41	2	12	1	3	2	Escuela República de Colombia	1	4	1	4	4	5	5	5	5	5	5	5	1	3	3	3	2	2	3	3	4	2	4	3	4	4	3	4	2	4	4	2	4	4	2	4	3	4	4	3
66	1	3	40	2	11	1	2	2	Escuela República de Israel	1	11	1	3	3	5	5	5	5	5	5	5	2	2	2	1	1	1	2	2	4	2	3	2	4	4	4	4	2	3	3	2	4	3	2	4	4	1	5	3
193	1	1	34	2	9	1	2	2	Escuela República de Israel	1	3	1	3	3	5	5	5	5	5	5	5	4	4	5	5	2	3	2	2	4	3	4	2	4	4	4	4	2	4	4	2	4	4	2	4	4	3	4	3
194	1	1	37	2	1	1	4	2	Escuela República de Israel	1	0	1	0	0	5	5	5	5	5	5	5	3	3	3	5	3	3	3	2	5	3	5	1	5	5	5	5	1	5	5	1	5	5	1	5	5	1	5	3
195	1	3	41	2	21	1	3	2	Escuela República de Israel	1	11	1	5	5	5	5	5	5	5	5	5	5	5	5	5	2	4	3	2	4	4	4	2	4	4	3	4	1	4	4	1	5	4	1	5	4	2	5	2
199	1	3	20	2	20	1	2	2	Escuela República de Israel	1	5	1	5	5	5	5	5	5	5	5	2	5	5	5	5	2	3	1	2	4	1	3	1	5	5	4	5	1	3	2	1	5	4	1	5	5	1	5	3
201	1	2	44	2	17	2	3	2	Escuela República de Israel	1	9	2	3	3	5	5	5	5	5	5	5	5	5	5	5	1	1	1	1	3	1	1	1	4	4	3	5	1	1	1	2	5	3	1	4	4	1	5	2
206	1	1	36	2	8	1	2	2	Escuela República de Israel	1	8	1	2	2	5	5	5	5	5	5	5	5	5	5	5	1	1	1	1	2	1	1	1	5	5	4	5	3	2	4	2	5	2	1	4	2	2	5	1
228	1	3	35	2	11	1	2	2	Escuela República de Israel	1	3	1	5	3	5	5	5	5	5	5	5	5	5	5	5	2	4	1	1	3	1	2	1	3	5	3	5	1	2	4	2	4	4	1	5	5	2	5	4
244	0	3	47	2	20	1	2	1	Escuela República de Israel	1	15	1	5	5	5	5	5	5	5	5	5	4	3	5	3	3	3	4	2	4	3	5	2	3	3	3	4	2	3	5	2	4	4	4	4	4	3	4	3
267	1	3	45	2	12	1	3	2	Escuela República de Israel	1	5	1	5	5	5	5	5	5	5	5	5	4	4	5	5	3	3	3	3	4	3	4	1	4	4	4	5	1	4	4	4	4	4	1	4	4	5	5	2
269	0	2	32	2	10	1	3	1	Escuela República de Israel	1	3	1	3	3	4	5	5	5	4	5	5	4	4	4	3	2	1	1	1	4	2	5	1	5	5	5	5	1	5	5	1	5	5	1	5	5	1	5	1
736	1	1	28	2	10	1	3	2	Escuela República de Israel	1	3	1	3	3	5	5	5	5	5	5	5	3	1	3	1	1	1	1	1	4	4	4	2	4	4	3	3	1	3	4	4	4	4	3	4	4	3	4	4
737	1	3	41	2	24	1	2	2	Escuela República de Israel	1	5	1	5	5	5	5	4	4	5	5	5	4	2	5	5	4	4	4	2	4	3	3	2	4	4	3	5	2	3	4	2	4	4	3	4	4	2	4	3
749	1	2	31	2	12	1	3	2	Escuela República de Israel	1	4	1	4	4	5	5	5	5	5	5	5	5	5	5	5	1	4	1	1	3	1	2	1	5	4	3	4	1	2	4	1	5	1	1	5	5	1	5	5
750	0	3	32	2	9	1	2	1	Escuela República de Israel	1	1	1	1	1	5	5	5	5	5	5	5	5	5	5	5	1	4	1	1	3	3	3	3	3	3	3	3	3	3	3	3	3	3	3	3	3	3	3	3
756	1	2	38	2	13	1	2	2	Escuela República de Israel	1	4	3	4	4	5	1	5	2	4	4	4	2	2	4	1	5	4	5	3	3	4	3	3	4	4	3	4	3	3	3	3	3	4	3	4	3	4	3	4
765	1	2	26	2	8	4	2	2	Escuela República de Israel	1	4	3	4	4	4	2	3	3	5	5	5	1	2	3	1	2	2	2	2	3	3	3	2	3	3	3	3	3	3	2	3	3	3	3	3	3	4	3	3
996	0	2	34	2	15	1	2	1	Escuela República Del Uruguay	1	2	1	4	2	2	2	2	2	5	5	5	2	2	4	2	3	3	2	2	3	2	3	3	3	4	2	4	2	4	4	2	3	3	3	4	4	3	4	2
1002	1	2	25	2	5	3	2	2	Escuela República Del Uruguay	1	4	3	4	4	5	5	5	5	5	5	5	5	5	5	5	4	4	5	1	3	2	3	2	4	4	3	4	2	4	4	3	3	4	2	4	4	4	4	3
122	1	4	30	2	10	1	2	2	Escuela San José Obrero de Peñalolén	2	4	1	5	4	5	5	5	5	4	5	5	2	3	4	3	2	3	2	1	3	3	3	3	2	2	3	4	2	3	3	2	3	3	2	3	3	3	3	2
342	1	4	29	2	9	5	3	2	Escuela Teresiana San Gabriel	2	4	3	5	4	4	2	3	3	4	4	4	2	2	3	3	3	4	3	3	4	4	3	3	2	2	2	4	3	2	2	3	2	2	3	4	2	4	2	4
486	0	2	27	2	5	2	3	1	Escuela Teresiana San Gabriel	2	2	1	3	2	4	3	4	4	5	5	5	2	2	4	4	3	4	2	2	4	2	4	2	3	4	4	4	2	4	4	2	4	4	2	4	4	2	4	3
552	1	3	42	2	6	2	2	2	Escuela Teresiana San Gabriel	2	3	2	3	3	4	3	4	4	3	4	5	3	3	4	4	2	4	3	2	4	2	3	2	3	3	3	4	2	3	3	2	4	4	2	3	3	2	4	3
507	0	4	34	2	8	2	3	1	Escuela Víctor Cuccuini	1	3	2	4	3	5	4	4	5	3	5	4	3	3	4	4	3	5	3	2	3	2	3	4	4	4	3	4	2	4	2	2	4	3	2	3	3	2	3	2
508	1	3	36	2	7	2	3	2	Escuela Víctor Cuccuini	1	3	2	3	3	4	3	4	4	4	4	4	3	3	4	4	2	3	2	2	4	2	4	2	4	4	4	4	2	4	2	2	4	4	2	4	3	2	3	2
501	1	4	28	2	9	2	3	2	Escuela Víctor Cuccuini	1	3	2	4	3	4	3	4	5	4	5	5	3	3	4	4	3	4	3	2	3	4	4	2	3	4	3	4	2	4	3	2	3	3	2	3	3	3	4	3
511	0	3	26	2	9	1	4	1	Escuela Víctor Cuccuini	1	2	1	2	2	5	5	5	5	4	5	5	3	3	5	5	1	3	1	1	4	2	3	1	5	4	3	5	1	4	4	1	5	4	1	5	3	2	5	2
322	1	2	37	2	14	1	2	2	Francisco Arriarán	2	4	1	4	3	4	5	5	5	5	5	5	4	3	3	3	2	2	3	2	5	3	5	1	5	5	5	5	1	5	5	2	5	5	1	5	5	3	5	2
470	1	2	39	2	15	1	4	2	Fundación Educacional Escuela Caminito	2	2	1	4	2	5	5	5	5	5	5	5	5	5	5	5	1	4	1	1	2	1	2	2	4	3	2	1	3	2	4	1	5	3	4	5	2	1	5	2
472	1	4	31	2	5	1	4	2	Fundación Educacional Escuela Caminito	2	5	1	6	6	5	5	5	5	5	5	5	5	5	5	5	3	4	1	1	4	1	2	1	5	5	3	5	1	2	4	1	5	4	1	5	4	1	5	3
473	1	2	34	2	18	1	4	2	Fundación Educacional Escuela Caminito	2	2	1	2	2	5	5	5	5	5	5	5	5	5	5	5	2	2	1	1	4	1	5	1	4	4	3	5	1	3	4	1	5	5	2	4	4	1	5	1
474	0	1	40	2	4	1	4	1	Fundación Educacional Escuela Caminito	2	2	1	2	2	5	5	5	5	5	5	5	5	5	5	5	3	4	1	1	4	1	2	1	5	4	4	5	1	3	4	1	5	4	1	5	4	1	5	1
678	1	1	32	2	3	1	2	2	Hellens College	2	1	1	2	1	5	5	5	5	5	5	5	3	3	3	3	1	1	1	1	5	3	4	1	5	5	5	5	2	3	5	2	2	5	1	4	4	2	5	2
679	1	2	34	2	15	1	2	2	Hellens College	2	4	1	5	4	5	5	5	5	5	5	5	3	2	3	2	1	1	1	1	5	2	4	1	3	5	5	5	1	5	5	1	5	5	1	5	5	2	5	4
721	1	2	37	2	14	1	2	2	Hellens College	2	6	1	4	4	5	5	5	5	5	5	5	5	5	5	5	5	4	2	5	5	2	5	1	5	5	5	5	5	5	5	1	5	5	2	5	5	2	5	2
722	1	3	38	2	17	1	2	2	Hellens College	2	10	1	5	5	5	5	5	5	5	5	5	5	5	5	5	1	1	5	5	5	2	5	1	5	5	5	5	1	5	5	2	5	5	1	5	5	1	5	2
723	1	1	29	2	9	1	2	2	Hellens College	2	3	1	3	3	5	5	5	5	5	5	5	5	5	5	5	1	2	2	1	5	2	5	1	5	5	1	5	1	5	5	2	5	4	2	5	5	1	4	5
725	1	4	34	2	7	1	3	2	Hellens College	2	6	1	6	6	5	5	5	5	5	5	5	5	5	5	5	1	1	2	1	5	2	5	2	5	5	5	5	1	5	5	1	5	5	1	1	4	3	5	4
727	1	1	45	2	14	1	2	2	Hellens College	2	1	1	2	1	2	5	2	5	1	5	1	1	1	1	1	1	1	2	2	4	2	5	1	5	5	5	5	3	3	3	3	4	3	1	5	5	2	5	2
838	1	1	39	2	11	1	2	2	Hellens College	2	3	1	3	3	5	5	5	5	5	5	5	5	5	5	5	1	1	1	1	3	3	5	2	5	5	3	5	1	5	5	1	5	5	1	5	5	3	5	5
839	1	2	27	2	8	1	2	2	Hellens College	2	1	1	5	1	5	5	5	5	5	5	5	5	5	5	5	1	1	1	1	5	3	2	3	3	5	4	5	1	3	5	1	3	5	1	5	5	3	5	3
977	1	3	43	2	16	1	2	2	Hellens College	2	16	1	6	3	5	3	1	5	5	5	5	5	5	5	5	3	3	2	2	3	3	3	4	3	2	2	4	1	3	3	2	3	2	1	5	2	4	5	2
834	1	4	29	2	1	1	4	2	Ines de Suarez	2	1	1	1	1	5	5	5	5	5	5	5	5	5	5	5	1	1	1	1	5	3	5	1	5	5	5	5	1	5	5	1	5	5	1	5	5	1	5	3
835	1	3	31	2	11	1	2	2	Ines de Suarez	2	6	1	6	4	5	5	5	5	5	5	5	5	5	5	5	1	1	1	1	5	3	5	2	5	5	5	5	3	3	5	1	5	5	1	5	5	2	5	5
837	0	3	30	2	16	1	2	1	Ines de Suarez	2	4	1	6	4	5	3	3	5	5	5	5	5	5	5	5	1	1	1	1	5	1	5	1	5	5	5	5	1	5	1	1	5	5	1	5	5	1	5	1
163	1	1	39	2	17	1	2	2	Irene Freire Cid	1	9	1	3	3	5	5	5	5	5	5	5	2	4	4	4	2	2	2	2	3	3	3	3	4	4	3	4	2	3	4	2	4	4	2	4	3	2	5	3
266	1	1	37	2	1	1	2	2	Jaime Gomez	1	1	1	1	1	5	5	5	5	5	5	5	1	3	3	4	1	2	2	2	4	2	3	3	3	4	3	4	1	1	4	1	4	4	1	4	4	1	4	3
44	1	1	29	2	9	1	2	2	Jesús servidor	1	2	2	2	2	5	4	5	5	5	5	5	3	5	5	3	2	3	2	3	4	4	3	2	4	4	3	4	1	3	4	2	5	4	2	4	4	2	4	1
659	0	3	69	2	1	1	2	3	Libertador San Martín	2	1	1	1	1	5	5	5	5	5	5	5	5	5	5	5	1	1	1	1	4	2	3	2	4	4	4	4	2	4	3	1	5	5	1	4	4	4	4	4
760	1	3	37	2	13	1	2	2	Libertador San Martín	2	3	1	3	3	5	5	5	5	5	5	5	5	5	5	5	1	1	1	1	5	2	5	1	5	5	5	5	1	5	5	1	5	5	1	5	5	1	5	1
832	1	1	44	2	18	1	2	2	Libertador San Martín	2	3	1	3	1	5	1	2	3	5	5	1	3	1	1	1	1	1	2	1	4	2	5	5	5	5	5	5	2	5	5	1	5	5	1	5	5	3	5	4
980	1	2	47	2	4	4	2	3	Libertador San Martín	2	3	1	4	3	5	5	5	5	5	5	5	5	5	5	5	1	1	1	1	4	2	4	3	3	4	4	4	1	4	4	1	4	4	1	4	4	2	4	3
257	1	4	48	2	19	5	2	2	Liceo Antonio Hermida Fabres	1	6	4	6	6	5	5	5	5	5	5	5	2	2	5	5	4	4	4	2	2	3	2	2	3	4	3	4	2	3	4	3	4	4	2	4	4	2	4	3
661	1	4	35	2	9	2	2	2	Liceo Antonio Hermida Fabres	1	5	2	5	4	5	5	5	5	5	5	5	1	1	3	1	3	4	3	3	4	2	4	2	4	4	5	5	2	4	4	2	4	4	2	4	4	2	4	2
84	1	2	26	2	5	1	2	2	Liceo Bicentenario Nueva Aurora	1	2	1	3	2	5	5	5	5	4	5	4	2	2	4	5	3	1	4	4	3	3	3	1	5	3	3	4	2	3	3	3	4	3	2	5	3	3	4	3
824	1	3	36	2	10	2	3	2	Liceo Comercial Vate Vicente Huidobro	1	4	2	3	3	4	2	4	4	4	5	5	3	3	4	4	2	3	3	2	3	3	3	2	3	3	2	4	2	3	3	2	3	2	3	4	3	2	3	3
801	1	2	32	2	3	1	2	2	Liceo Dario Salas	1	2	1	2	2	5	5	5	5	5	5	5	5	5	5	5	3	5	1	1	3	1	2	1	5	2	2	5	2	2	5	1	5	3	1	5	4	1	5	4
803	1	3	24	2	15	1	2	2	Liceo Dario Salas	1	3	1	3	3	5	5	5	5	5	5	5	5	5	5	5	1	1	1	1	4	1	3	1	5	4	4	5	1	4	2	1	5	5	1	5	4	1	5	3
805	1	2	26	2	6	1	4	2	Liceo Dario Salas	1	2	1	2	2	5	5	5	5	5	5	5	5	5	5	5	2	2	1	1	2	1	2	1	5	3	3	5	1	4	4	1	5	3	2	5	3	1	5	4
806	1	1	50	2	4	4	2	2	Liceo Dario Salas	1	1	4	3	1	4	4	4	4	5	5	5	1	1	2	1	3	3	3	3	3	3	3	3	3	3	3	3	3	3	3	3	3	4	4	3	3	4	3	3
809	1	3	46	2	20	1	2	2	Liceo Dario Salas	1	3	1	3	3	5	5	5	5	5	5	5	5	5	5	5	1	1	1	1	3	1	3	1	1	3	3	5	1	3	5	1	5	5	1	5	3	1	5	3
810	1	3	48	2	25	1	2	2	Liceo Dario Salas	1	1	1	5	1	4	5	5	5	5	5	5	1	1	2	1	1	1	1	1	4	4	4	1	4	4	3	4	1	4	4	2	4	3	1	4	4	3	4	4
819	1	2	27	2	10	1	3	2	Liceo Dario Salas	1	2	1	4	2	5	5	5	5	5	5	5	2	1	5	1	1	1	1	1	4	4	3	2	4	4	3	4	3	3	4	2	4	4	2	4	3	3	4	3
820	1	3	33	2	11	1	3	2	Liceo Dario Salas	1	1	1	5	1	4	4	4	4	5	5	5	1	1	1	1	1	1	1	1	5	4	4	1	4	5	3	5	1	5	5	1	5	4	1	5	4	3	5	2
845	1	4	29	2	8	1	3	2	Liceo Dario Salas	1	4	1	6	4	5	5	5	5	4	4	5	2	2	3	2	1	2	1	2	4	2	4	2	4	4	4	4	2	4	4	2	4	4	2	4	4	3	4	2
849	1	2	41	2	17	1	3	2	Liceo Dario Salas	1	7	1	4	4	5	3	3	3	5	5	5	2	2	5	1	1	1	1	1	3	4	3	3	3	3	3	3	3	3	3	3	3	3	2	4	3	3	4	3
934	1	2	28	2	12	1	3	2	Liceo Estación Central	1	2	1	4	2	4	5	4	4	3	3	3	2	2	5	1	1	1	1	1	4	4	3	1	4	4	3	5	1	4	4	1	4	3	2	5	4	2	4	2
370	1	2	32	2	7	2	3	2	Liceo Lastarria	1	2	2	3	2	4	2	4	3	4	5	5	4	4	4	4	2	4	3	2	3	2	4	2	3	4	4	4	2	3	3	2	4	3	2	4	2	2	3	3
382	1	2	27	2	8	1	3	2	Liceo Lastarria	1	1	1	1	1	4	3	4	4	4	4	4	1	3	4	4	2	2	2	2	4	1	4	2	4	4	4	4	2	4	3	2	4	4	2	4	4	2	4	2
427	1	3	36	2	6	1	3	2	Liceo Lastarria	1	3	1	3	3	5	2	5	5	4	5	5	1	3	4	3	3	4	2	2	3	2	4	2	4	4	3	5	1	4	4	1	5	4	1	5	4	3	4	3
591	1	4	31	2	7	1	2	2	Liceo Nuevo Amanecer	1	4	1	5	4	5	5	5	5	5	5	5	1	1	4	1	3	3	3	3	4	1	4	2	4	4	4	4	2	4	4	2	4	4	2	4	4	2	4	1
592	1	3	41	2	13	1	2	2	Liceo Nuevo Amanecer	1	7	1	4	4	5	5	5	5	5	5	5	3	3	5	1	3	3	3	3	4	2	3	2	4	4	4	4	2	4	4	2	4	4	2	4	4	2	4	2
593	0	4	38	2	18	1	1	1	Liceo Nuevo Amanecer	1	3	1	5	3	4	4	4	4	5	3	3	1	2	4	1	4	4	4	3	3	1	2	3	3	3	3	4	3	3	3	3	4	3	2	4	3	3	3	2
165	1	3	33	2	1	1	2	2	Liceo Particular Avenida Recoleta	2	0	1	1	0	5	5	5	5	5	5	5	2	2	2	2	2	2	4	2	4	3	3	3	3	3	3	3	3	3	3	3	3	4	3	4	3	3	4	4
321	1	2	37	2	12	1	3	2	Mary Anne School de Quilicura	2	2	1	4	2	5	5	5	5	5	5	5	5	5	5	5	1	1	1	1	4	3	3	3	3	4	3	5	2	4	3	2	4	4	1	5	4	2	4	2
796	1	4	36	2	17	1	2	2	Maryland College	2	6	1	6	4	5	5	5	5	5	5	5	5	4	5	4	1	1	1	2	5	2	5	1	5	5	5	5	1	5	5	1	5	5	1	5	5	1	5	1
975	1	4	47	2	12	1	2	2	Maryland College	2	4	1	7	4	5	5	5	5	5	5	5	5	5	5	5	1	1	1	1	3	2	4	2	3	5	5	5	2	3	3	2	4	4	1	4	5	4	4	4
633	0	3	38	2	20	2	1	1	Matilde Huici Navas	1	6	2	4	3	4	3	3	3	4	5	5	1	1	1	1	3	3	3	3	5	2	4	2	3	3	5	5	2	3	4	2	5	4	2	5	4	2	4	1
634	1	1	29	2	9	3	2	2	Matilde Huici Navas	1	2	3	4	2	4	4	4	4	5	4	5	3	1	4	1	1	1	1	1	3	3	3	3	3	3	3	3	3	3	3	3	3	3	3	3	3	3	3	2
647	1	2	41	2	14	1	2	2	Matilde Huici Navas	1	2	1	3	2	5	5	5	5	5	5	5	3	3	5	4	1	2	2	2	4	2	4	2	4	4	4	4	2	4	4	2	4	4	2	4	4	2	4	2
653	1	4	36	2	12	2	2	2	Matilde Huici Navas	1	4	2	6	4	5	5	5	5	4	5	4	2	1	3	2	4	4	4	4	3	2	2	4	2	3	3	4	3	2	3	3	3	2	3	3	2	3	3	2
323	1	3	41	2	15	4	3	2	Miguel de Cervantes	2	4	4	3	3	5	4	5	5	5	5	5	5	5	5	5	2	3	2	1	3	3	3	3	3	3	3	3	2	4	4	3	4	4	2	4	4	4	4	4
584	1	3	33	2	11	1	2	2	Puerto Rico	1	5	1	5	3	1	1	1	1	2	2	2	2	2	2	2	1	1	2	2	3	2	3	3	4	3	2	4	2	3	3	1	4	3	3	4	3	2	4	4
664	1	4	40	2	7	1	2	2	Reino de Noruega	1	7	1	7	4	3	3	3	4	5	4	4	4	4	4	3	1	1	1	1	5	1	4	2	4	4	4	4	2	4	5	1	5	5	3	4	4	2	5	2
375	1	2	31	2	12	1	2	2	República de Francia	1	2	1	4	2	5	5	5	5	5	5	5	5	5	5	4	1	1	1	2	4	3	4	2	4	4	5	5	1	5	5	2	5	4	1	5	5	1	5	3
798	1	3	34	2	15	1	2	2	San Francisco de Quito	1	5	1	5	3	5	5	5	5	5	5	5	5	5	5	5	1	1	1	1	5	2	5	1	5	5	1	5	1	5	5	1	5	5	1	5	5	1	5	1
394	1	1	31	2	7	1	2	2	San Juan Bautista	2	3	2	3	3	5	5	5	5	5	5	5	2	4	5	5	1	4	2	2	5	3	4	1	5	4	5	4	1	4	4	4	4	4	2	4	4	4	4	4
48	1	4	49	2	22	1	2	3	Santa Teresa del Niño Jesús	2	2	1	6	5	2	3	2	2	4	3	3	3	3	3	2	2	3	3	2	5	2	5	1	4	5	4	5	5	5	4	2	5	5	5	5	5	3	5	3
77	1	2	44	2	11	3	2	2	Santa Teresa del Niño Jesús	2	2	3	2	2	4	4	4	4	4	4	4	2	5	5	5	3	3	3	3	3	2	3	3	3	3	3	3	3	3	3	3	3	3	3	3	3	3	3	3
326	1	3	37	2	9	2	3	2	Santa Teresa del Niño Jesús	2	3	2	3	3	4	4	5	5	5	5	4	4	3	3	4	1	3	2	1	3	2	4	2	3	4	4	4	2	4	2	2	4	4	2	4	3	2	4	3
327	0	3	32	2	14	2	2	1	Santa Teresa del Niño Jesús	2	2	2	4	3	4	3	4	4	4	5	5	3	3	4	3	2	4	2	2	4	3	4	3	4	4	3	3	2	3	3	2	4	4	2	4	3	2	4	2
410	0	3	32	2	5	1	2	1	Santa Teresita	2	3	1	5	3	3	3	2	2	3	3	3	2	2	2	2	1	1	1	1	3	3	4	4	3	3	3	4	1	3	3	3	5	3	1	5	3	1	4	3
416	1	1	30	2	9	1	2	2	Santa Teresita	2	2	1	4	3	4	4	4	4	5	5	5	1	3	3	2	1	1	1	1	4	2	4	1	3	3	3	5	2	3	3	1	4	4	2	5	2	2	3	2
425	1	4	31	2	9	2	2	2	Santa Teresita	2	6	2	6	6	5	3	1	3	3	5	5	4	3	3	3	1	2	3	3	2	2	3	3	3	3	2	4	3	5	4	1	4	4	2	3	3	3	4	2
331	1	3	42	2	20	1	3	2	Sochides de Renca	2	8	1	5	4	5	5	5	5	5	5	5	5	5	5	5	1	1	3	1	5	4	5	1	5	5	4	5	1	4	5	1	5	5	1	5	5	1	5	2
371	1	2	35	2	9	1	2	2	Sochides de Renca	2	3	1	3	3	5	5	5	5	5	5	5	5	5	5	5	2	2	2	1	4	3	3	3	4	5	3	4	3	4	3	3	4	4	3	4	3	3	4	3
150	1	2	28	2	5	1	2	2	Sor Teresa de Los Andes	1	4	1	4	4	5	5	5	5	5	5	5	5	5	5	5	1	1	2	2	5	2	3	2	4	4	3	5	1	5	3	2	5	5	1	5	4	1	1	3
455	1	1	38	2	5	1	3	2	Sor Teresa de Los Andes	1	4	1	5	2	5	5	5	5	5	5	5	5	5	5	5	1	1	1	1	5	2	3	2	3	4	4	4	2	3	4	2	4	4	1	4	4	2	4	2
728	1	4	35	2	6	1	3	2	Sor Teresa de Los Andes	1	6	1	6	4	5	5	5	5	5	5	5	5	5	5	5	1	1	1	1	5	1	4	2	5	5	5	5	1	5	5	1	4	5	1	5	5	1	5	1
783	1	4	35	2	4	1	2	2	Sor Teresa de Los Andes	1	4	1	4	4	5	5	5	5	5	5	5	5	5	5	5	1	1	1	1	5	1	3	4	3	3	4	4	2	3	4	2	4	4	2	4	4	2	4	2
787	0	1	40	2	6	1	3	1	Sor Teresa de Los Andes	1	5	1	3	3	5	5	5	5	5	5	5	5	5	5	5	1	1	1	1	5	1	5	1	5	5	5	5	1	5	5	1	5	5	1	5	5	1	5	1
788	0	3	40	2	7	1	2	1	Sor Teresa de Los Andes	1	7	1	6	3	5	5	5	5	5	5	5	5	5	5	5	1	1	1	1	5	1	5	1	5	5	5	5	1	5	5	1	5	5	1	5	5	1	5	1
878	1	3	25	2	3	1	2	3	Sor Teresa de Los Andes	1	2	1	3	2	5	5	5	5	4	4	4	4	5	5	5	2	2	2	2	5	1	5	1	5	4	4	4	2	4	4	1	4	4	1	4	4	2	4	3
328	1	2	29	2	8	1	3	2	Sor Teresa de Los Andes	1	2	1	2	2	3	3	4	4	3	4	4	3	3	3	2	2	4	3	3	3	2	4	2	3	3	3	4	2	4	2	2	4	3	2	4	2	3	4	3
329	1	3	31	2	14	1	3	2	Sor Teresa de Los Andes	1	2	1	3	2	4	4	4	4	4	4	4	1	1	4	4	2	3	2	2	4	2	4	2	4	4	3	4	2	4	3	2	4	4	2	4	4	2	4	3
818	1	1	30	2	3	1	2	3	Sor Teresa de Los Andes	1	3	1	3	3	3	3	3	3	4	4	4	4	4	4	4	2	2	2	2	4	2	4	2	4	4	4	4	2	4	4	2	4	4	2	4	4	2	4	2
374	1	3	40	2	14	1	3	2	Soshides de Renca	2	4	1	4	4	5	5	5	5	5	5	5	4	4	4	5	1	1	1	1	4	2	3	3	4	4	3	3	2	3	4	2	4	4	2	3	4	3	4	3
485	0	4	59	2	30	1	1	3	Soshides de Renca	2	10	1	6	4	4	4	4	5	5	5	5	5	5	5	5	3	2	5	1	5	1	5	1	5	5	5	5	1	5	5	1	5	5	1	5	5	1	5	3
938	1	4	37	2	15	1	2	2	Thomas Jefferson	2	4	1	7	4	3	1	1	3	5	5	5	5	5	5	5	4	4	2	3	5	2	5	1	5	5	5	5	5	5	5	1	5	5	1	5	5	2	5	4
829	1	1	26	2	4	1	2	2	Unión Latinoamericana	1	3	1	3	3	5	1	1	5	5	5	5	5	5	5	5	1	2	1	1	5	3	3	5	3	3	3	5	1	3	3	2	5	3	1	5	3	2	3	5
827	1	3	28	2	7	1	2	2	Unión Latinoamericana	1	5	1	5	1	5	5	5	5	5	5	5	5	5	5	5	1	1	1	1	5	2	2	1	5	5	5	5	1	5	5	1	5	5	2	5	5	1	5	5
831	1	1	35	2	4	1	4	2	Unión Latinoamericana	1	2	1	3	2	5	3	1	5	4	5	4	3	1	3	1	1	1	1	1	5	3	3	1	5	5	5	5	2	3	4	1	5	5	1	5	5	2	5	3
#NULL!	#NULL!	#NULL!	#NULL!	#NULL!	#NULL!	#NULL!	#NULL!	#NULL!		#NULL!	#NULL!	#NULL!	#NULL!	#NULL!	#NULL!	#NULL!	#NULL!	#NULL!	#NULL!	#NULL!	#NULL!	#NULL!	#NULL!	#NULL!	#NULL!	#NULL!	#NULL!	#NULL!	#NULL!	#NULL!	#NULL!	#NULL!	#NULL!	#NULL!	#NULL!	#NULL!	#NULL!	#NULL!	#NULL!	#NULL!	#NULL!	#NULL!	#NULL!	#NULL!	#NULL!	#NULL!	#NULL!	#NULL!	#NULL!
[truncated: 56 more columns]
